# Supplementary material for: Completing the Picture: Importance of Considering Participatory Mapping for REDD+ Measurement, Reporting and Verification (MRV)
Source: PLoS One. 2016 Dec 15;11(12):e0166592. doi: 10.1371/journal.pone.0166592 (PMC5157989; doi:10.1371/journal.pone.0166592)
Supplement: S1 Dataset — This file includes the different numerical and nominal data used to build the Multiple Correspondence Analysis (MCA) graphs displayed in Fig 3. The first sheets in this file represent the raw data. The final three sheets that include the graphs, are X and Y coordinates generated by SAS/STAT software, Version [8] 2014 (SAS Institute Inc., Cary, NC, USA). (XLSX) [file pone.0166592.s001.xlsx]

## Sheet: Bagusa
LC RS	LU	Distance settlement	AREA_SQM
High density vegetation	Hunting and Collecting	>10000	3.33867e+08
High density vegetation	Hunting and Collecting	0-500	464543
High density vegetation	Hunting and Collecting	1000-2000	2.69076e+06
High density vegetation	Hunting and Collecting	2000-5000	1.41473e+07
High density vegetation	Hunting and Collecting	500-1000	1.11195e+06
High density vegetation	Hunting and Collecting	5000-10000	5.21446e+07
High density vegetation	Crocodile hunting	>10000	8.44041e+06
High density vegetation	Crocodile hunting	0-500	146373
High density vegetation	Crocodile hunting	1000-2000	420875
High density vegetation	Crocodile hunting	2000-5000	2.31593e+06
High density vegetation	Crocodile hunting	500-1000	375386
High density vegetation	Crocodile hunting	5000-10000	1.43502e+06
High density vegetation	Fishing area	>10000	9.65743e+06
High density vegetation	Fishing area	1000-2000	159563
High density vegetation	Fishing area	2000-5000	365981
High density vegetation	Fishing area	5000-10000	2.88843e+06
High density vegetation	Guarded place	>10000	393670
High density vegetation	Guarded place	1000-2000	19184
High density vegetation	Guarded place	2000-5000	32617.1
High density vegetation	Guarded place	5000-10000	242490
High density vegetation	No landuse	>10000	6.1852e+07
High density vegetation	No landuse	1000-2000	348478
High density vegetation	No landuse	2000-5000	4.10014e+06
High density vegetation	No landuse	500-1000	282450
High density vegetation	No landuse	5000-10000	1.49416e+07
High density vegetation	Sacred place	>10000	366597
High density vegetation	Sacred place	1000-2000	19184
High density vegetation	Sacred place	2000-5000	32617.1
High density vegetation	Sacred place	5000-10000	242490
High density vegetation	Sago and gardens	>10000	300531
High density vegetation	Sago and gardens	0-500	215002
High density vegetation	Sago and gardens	1000-2000	977717
High density vegetation	Sago and gardens	2000-5000	884490
High density vegetation	Sago and gardens	500-1000	605636
High density vegetation	Sago and gardens	5000-10000	505611
Low density vegetation	Hunting and Collecting	>10000	4.90763e+07
Low density vegetation	Hunting and Collecting	0-500	425300
Low density vegetation	Hunting and Collecting	1000-2000	2.59198e+06
Low density vegetation	Hunting and Collecting	2000-5000	1.16443e+07
Low density vegetation	Hunting and Collecting	500-1000	692416
Low density vegetation	Hunting and Collecting	5000-10000	3.17268e+07
Low density vegetation	Crocodile hunting	>10000	4.88384e+06
Low density vegetation	Crocodile hunting	0-500	35631
Low density vegetation	Crocodile hunting	1000-2000	144239
Low density vegetation	Crocodile hunting	2000-5000	178330
Low density vegetation	Crocodile hunting	500-1000	46391
Low density vegetation	Crocodile hunting	5000-10000	401260
Low density vegetation	Fishing area	>10000	4.54805e+06
Low density vegetation	Fishing area	1000-2000	19025.3
Low density vegetation	Fishing area	2000-5000	290374
Low density vegetation	Fishing area	5000-10000	1.0695e+06
Low density vegetation	Guarded place	>10000	243563
Low density vegetation	Guarded place	2000-5000	7525.09
Low density vegetation	Guarded place	5000-10000	110363
Low density vegetation	No landuse	>10000	7.3624e+07
Low density vegetation	No landuse	1000-2000	3749.7
Low density vegetation	No landuse	2000-5000	971549
Low density vegetation	No landuse	500-1000	3825
Low density vegetation	No landuse	5000-10000	5.46229e+06
Low density vegetation	Sacred place	>10000	914088
Low density vegetation	Sacred place	2000-5000	7525.09
Low density vegetation	Sacred place	5000-10000	110363
Low density vegetation	Sago and gardens	>10000	37458.2
Low density vegetation	Sago and gardens	0-500	166692
Low density vegetation	Sago and gardens	1000-2000	609305
Low density vegetation	Sago and gardens	2000-5000	312857
Low density vegetation	Sago and gardens	500-1000	301645
Low density vegetation	Sago and gardens	5000-10000	210451
Marsh	Hunting and Collecting	>10000	2.28495e+06
Marsh	Hunting and Collecting	2000-5000	387224
Marsh	Hunting and Collecting	5000-10000	1.32741e+06
Marsh	Crocodile hunting	2000-5000	7943.13
Marsh	Fishing area	>10000	2.02557e+06
Marsh	Fishing area	2000-5000	324241
Marsh	Fishing area	5000-10000	1.35601e+06
Marsh	Guarded place	>10000	194334
Marsh	No landuse	>10000	2.78159e+06
Marsh	No landuse	5000-10000	120726
Marsh	Sago and gardens	5000-10000	44255.5
Medium density vegetation	Hunting and Collecting	>10000	1.56718e+08
Medium density vegetation	Hunting and Collecting	0-500	370221
Medium density vegetation	Hunting and Collecting	1000-2000	4.8094e+06
Medium density vegetation	Hunting and Collecting	2000-5000	3.03049e+07
Medium density vegetation	Hunting and Collecting	500-1000	1.26528e+06
Medium density vegetation	Hunting and Collecting	5000-10000	4.20771e+07
Medium density vegetation	Crocodile hunting	>10000	3.62525e+06
Medium density vegetation	Crocodile hunting	0-500	21159.5
Medium density vegetation	Crocodile hunting	1000-2000	162518
Medium density vegetation	Crocodile hunting	2000-5000	240404
Medium density vegetation	Crocodile hunting	500-1000	88755.7
Medium density vegetation	Crocodile hunting	5000-10000	277537
Medium density vegetation	Fishing area	>10000	2.46517e+06
Medium density vegetation	Fishing area	1000-2000	40254.5
Medium density vegetation	Fishing area	2000-5000	147695
Medium density vegetation	Fishing area	5000-10000	270376
Medium density vegetation	Guarded place	>10000	98390.1
Medium density vegetation	Guarded place	1000-2000	63.4985
Medium density vegetation	Guarded place	2000-5000	1237.48
Medium density vegetation	Guarded place	5000-10000	7707.21
Medium density vegetation	No landuse	>10000	1.41737e+08
Medium density vegetation	No landuse	1000-2000	53819.6
Medium density vegetation	No landuse	2000-5000	3.40121e+06
Medium density vegetation	No landuse	500-1000	7988.16
Medium density vegetation	No landuse	5000-10000	8.61733e+06
Medium density vegetation	Sacred place	>10000	547692
Medium density vegetation	Sacred place	1000-2000	63.4985
Medium density vegetation	Sacred place	2000-5000	1237.48
Medium density vegetation	Sacred place	5000-10000	7707.21
Medium density vegetation	Sago and gardens	>10000	106983
Medium density vegetation	Sago and gardens	0-500	121106
Medium density vegetation	Sago and gardens	1000-2000	1.38824e+06
Medium density vegetation	Sago and gardens	2000-5000	392394
Medium density vegetation	Sago and gardens	500-1000	572205
Medium density vegetation	Sago and gardens	5000-10000	47850.1
Other (cloud, shadow)	Hunting and Collecting	2000-5000	100575
Other (cloud, shadow)	Hunting and Collecting	5000-10000	30223.1
Other (cloud, shadow)	No landuse	>10000	86625
Other (cloud, shadow)	No landuse	5000-10000	13651.9
Settlement	Hunting and Collecting	>10000	130876
Settlement	Hunting and Collecting	0-500	171630
Settlement	Hunting and Collecting	2000-5000	48024.2
Settlement	Crocodile hunting	>10000	30392.6
Settlement	Crocodile hunting	0-500	60192.3
Settlement	Crocodile hunting	2000-5000	12574.1
Settlement	Sago and gardens	0-500	60840.3
Settlement	Settlement	>10000	284992
Settlement	Settlement	0-500	171630
Settlement	Settlement	2000-5000	48024.2
Swampy bush	Hunting and Collecting	>10000	1.40795e+07
Swampy bush	Hunting and Collecting	0-500	19201.6
Swampy bush	Hunting and Collecting	1000-2000	286456
Swampy bush	Hunting and Collecting	2000-5000	2.19178e+06
Swampy bush	Hunting and Collecting	500-1000	41738.9
Swampy bush	Hunting and Collecting	5000-10000	3.90664e+06
Swampy bush	Crocodile hunting	>10000	1.7141e+06
Swampy bush	Crocodile hunting	0-500	17165.5
Swampy bush	Crocodile hunting	1000-2000	88400.6
Swampy bush	Crocodile hunting	2000-5000	1.01683e+06
Swampy bush	Crocodile hunting	500-1000	41405.1
Swampy bush	Crocodile hunting	5000-10000	89218.6
Swampy bush	Fishing area	>10000	3.92535e+06
Swampy bush	Fishing area	1000-2000	147223
Swampy bush	Fishing area	2000-5000	170167
Swampy bush	Fishing area	5000-10000	1.37334e+06
Swampy bush	Guarded place	>10000	70763.8
Swampy bush	Guarded place	1000-2000	16635.1
Swampy bush	Guarded place	2000-5000	32903.2
Swampy bush	Guarded place	5000-10000	100973
Swampy bush	No landuse	>10000	8.89707e+07
Swampy bush	No landuse	1000-2000	28607.4
Swampy bush	No landuse	2000-5000	594545
Swampy bush	No landuse	5000-10000	1.06901e+07
Swampy bush	Sacred place	>10000	99827.4
Swampy bush	Sacred place	1000-2000	16635.1
Swampy bush	Sacred place	2000-5000	32903.2
Swampy bush	Sacred place	5000-10000	100973
Swampy bush	Sago and gardens	>10000	11373.3
Swampy bush	Sago and gardens	0-500	13576.3
Swampy bush	Sago and gardens	1000-2000	146770
Swampy bush	Sago and gardens	2000-5000	86945.9
Swampy bush	Sago and gardens	500-1000	38160.9
Swampy bush	Sago and gardens	5000-10000	160776
Water body	Hunting and Collecting	>10000	8.3383e+07
Water body	Hunting and Collecting	0-500	1.0526e+06
Water body	Hunting and Collecting	1000-2000	1.50161e+06
Water body	Hunting and Collecting	2000-5000	6.93885e+06
Water body	Hunting and Collecting	500-1000	493828
Water body	Hunting and Collecting	5000-10000	3.75836e+07
Water body	Crocodile hunting	>10000	2.33645e+07
Water body	Crocodile hunting	0-500	1.03887e+06
Water body	Crocodile hunting	1000-2000	1.2035e+06
Water body	Crocodile hunting	2000-5000	5.33794e+06
Water body	Crocodile hunting	500-1000	493828
Water body	Crocodile hunting	5000-10000	4.227e+06
Water body	Fishing area	>10000	5.68771e+07
Water body	Fishing area	1000-2000	292741
Water body	Fishing area	2000-5000	1.59301e+06
Water body	Fishing area	5000-10000	3.33268e+07
Water body	Guarded place	>10000	5.45041e+06
Water body	Guarded place	1000-2000	275934
Water body	Guarded place	2000-5000	918686
Water body	Guarded place	5000-10000	5.20818e+06
Water body	No landuse	>10000	9.08873e+07
Water body	No landuse	2000-5000	4055.06
Water body	No landuse	5000-10000	3.98021e+06
Water body	Sacred place	>10000	1.66051e+06
Water body	Sacred place	1000-2000	275934
Water body	Sacred place	2000-5000	918686
Water body	Sacred place	5000-10000	5.20818e+06
Water body	Sago and gardens	>10000	16661.1
Water body	Sago and gardens	0-500	32127.6
Water body	Sago and gardens	1000-2000	72289.8
Water body	Sago and gardens	2000-5000	128222
Water body	Sago and gardens	500-1000	42324.5
Water body	Sago and gardens	5000-10000	155457

## Sheet: Yoke
YOKE
LCRS	LU	Distance settlement	AREA_SQM
Beach	Fishing and crocodile hunting	1000-2000	67589.3
Beach	Fishing and crocodile hunting	2000-5000	50980.3
Beach	No_landuse	>10000	41700
Beach	No_landuse	1000-2000	699.481
Beach	No_landuse	2000-5000	8591.11
Beach	No_landuse	5000-10000	256168
Beach	Sago and Gardens	>10000	82051.4
Beach	Sago and Gardens	0-500	49310.5
Beach	Sago and Gardens	1000-2000	48783
Beach	Sago and Gardens	2000-5000	118565
Beach	Sago and Gardens	500-1000	39265.4
Beach	Sago and Gardens	5000-10000	122441
High density vegetation	Fishing and crocodile hunting	>10000	3.76268e+07
High density vegetation	Fishing and crocodile hunting	0-500	95655.4
High density vegetation	Fishing and crocodile hunting	1000-2000	1.0386e+06
High density vegetation	Fishing and crocodile hunting	2000-5000	4.54545e+06
High density vegetation	Fishing and crocodile hunting	500-1000	278944
High density vegetation	Fishing and crocodile hunting	5000-10000	8.17011e+06
High density vegetation	Hunting area	>10000	2.82435e+07
High density vegetation	Hunting area	0-500	86889.5
High density vegetation	Hunting area	1000-2000	1.17587e+06
High density vegetation	Hunting area	2000-5000	4.87166e+06
High density vegetation	Hunting area	500-1000	288990
High density vegetation	Hunting area	5000-10000	5.23419e+06
High density vegetation	No_landuse	>10000	1.94173e+08
High density vegetation	No_landuse	1000-2000	50505.9
High density vegetation	No_landuse	2000-5000	2.62301e+06
High density vegetation	No_landuse	500-1000	8.66395
High density vegetation	No_landuse	5000-10000	1.01966e+07
High density vegetation	Sacred place	>10000	1.40204e+07
High density vegetation	Sacred place	2000-5000	147140
High density vegetation	Sacred place	5000-10000	963786
High density vegetation	Sago and Gardens	>10000	4.21028e+07
High density vegetation	Sago and Gardens	0-500	282002
High density vegetation	Sago and Gardens	1000-2000	636800
High density vegetation	Sago and Gardens	2000-5000	1.15756e+06
High density vegetation	Sago and Gardens	500-1000	287512
High density vegetation	Sago and Gardens	5000-10000	1.13837e+06
High density vegetation	Timber extraction	>10000	3.70788e+06
High density vegetation	Timber extraction	2000-5000	67700.5
High density vegetation	Timber extraction	5000-10000	162715
Low density vegetation	Fishing and crocodile hunting	>10000	9.34278e+06
Low density vegetation	Fishing and crocodile hunting	0-500	365380
Low density vegetation	Fishing and crocodile hunting	1000-2000	3.7873e+06
Low density vegetation	Fishing and crocodile hunting	2000-5000	7.35939e+06
Low density vegetation	Fishing and crocodile hunting	500-1000	1.27628e+06
Low density vegetation	Fishing and crocodile hunting	5000-10000	8.17877e+06
Low density vegetation	Hunting area	>10000	1.23147e+07
Low density vegetation	Hunting area	0-500	364697
Low density vegetation	Hunting area	1000-2000	5.14804e+06
Low density vegetation	Hunting area	2000-5000	1.38679e+07
Low density vegetation	Hunting area	500-1000	1.3547e+06
Low density vegetation	Hunting area	5000-10000	1.1854e+07
Low density vegetation	No_landuse	>10000	1.15004e+08
Low density vegetation	No_landuse	1000-2000	439701
Low density vegetation	No_landuse	2000-5000	1.13213e+07
Low density vegetation	No_landuse	500-1000	11.395
Low density vegetation	No_landuse	5000-10000	4.90563e+07
Low density vegetation	Sacred place	>10000	3.10273e+06
Low density vegetation	Sacred place	2000-5000	982577
Low density vegetation	Sacred place	5000-10000	3.40483e+06
Low density vegetation	Sago and Gardens	>10000	1.70937e+07
Low density vegetation	Sago and Gardens	0-500	422178
Low density vegetation	Sago and Gardens	1000-2000	3.18621e+06
Low density vegetation	Sago and Gardens	2000-5000	1.07319e+07
Low density vegetation	Sago and Gardens	500-1000	1.05035e+06
Low density vegetation	Sago and Gardens	5000-10000	7.92694e+06
Low density vegetation	Timber extraction	>10000	144095
Low density vegetation	Timber extraction	2000-5000	140172
Low density vegetation	Timber extraction	5000-10000	282149
Mangrove	Fishing and crocodile hunting	>10000	1.66529e+07
Mangrove	Fishing and crocodile hunting	0-500	52526.6
Mangrove	Fishing and crocodile hunting	1000-2000	1.55664e+06
Mangrove	Fishing and crocodile hunting	2000-5000	2.82408e+07
Mangrove	Fishing and crocodile hunting	500-1000	528188
Mangrove	Fishing and crocodile hunting	5000-10000	6.21304e+07
Mangrove	Hunting area	>10000	1.34984e+07
Mangrove	Hunting area	0-500	51015.4
Mangrove	Hunting area	1000-2000	1.60812e+06
Mangrove	Hunting area	2000-5000	2.72442e+07
Mangrove	Hunting area	500-1000	672995
Mangrove	Hunting area	5000-10000	5.10242e+07
Mangrove	No_landuse	>10000	6.47205e+06
Mangrove	No_landuse	2000-5000	711044
Mangrove	No_landuse	5000-10000	5.78788e+06
Mangrove	Sacred place	>10000	2.65178e+06
Mangrove	Sacred place	2000-5000	104630
Mangrove	Sacred place	5000-10000	4.81907e+06
Mangrove	Sago and Gardens	>10000	509258
Mangrove	Sago and Gardens	0-500	41101.6
Mangrove	Sago and Gardens	1000-2000	571626
Mangrove	Sago and Gardens	2000-5000	1.0616e+06
Mangrove	Sago and Gardens	500-1000	169943
Mangrove	Sago and Gardens	5000-10000	760958
Mangrove	Timber extraction	>10000	73824.9
Mangrove	Timber extraction	2000-5000	211796
Mangrove	Timber extraction	5000-10000	350774
Marsh	Fishing and crocodile hunting	>10000	2.31682e+06
Marsh	No_landuse	>10000	134897
Medium density vegetation	Fishing and crocodile hunting	>10000	1.01396e+07
Medium density vegetation	Fishing and crocodile hunting	0-500	199814
Medium density vegetation	Fishing and crocodile hunting	1000-2000	1.17859e+06
Medium density vegetation	Fishing and crocodile hunting	2000-5000	3.10683e+06
Medium density vegetation	Fishing and crocodile hunting	500-1000	428487
Medium density vegetation	Fishing and crocodile hunting	5000-10000	8.71442e+06
Medium density vegetation	Hunting area	>10000	2.50189e+07
Medium density vegetation	Hunting area	0-500	199814
Medium density vegetation	Hunting area	1000-2000	2.51381e+06
Medium density vegetation	Hunting area	2000-5000	9.4432e+06
Medium density vegetation	Hunting area	500-1000	460780
Medium density vegetation	Hunting area	5000-10000	1.46724e+07
Medium density vegetation	No_landuse	>10000	1.12386e+08
Medium density vegetation	No_landuse	1000-2000	60964.9
Medium density vegetation	No_landuse	2000-5000	6.47467e+06
Medium density vegetation	No_landuse	5000-10000	5.37304e+07
Medium density vegetation	Sacred place	>10000	1.90053e+06
Medium density vegetation	Sacred place	2000-5000	768682
Medium density vegetation	Sacred place	5000-10000	4.19554e+06
Medium density vegetation	Sago and Gardens	>10000	2.02854e+07
Medium density vegetation	Sago and Gardens	0-500	274433
Medium density vegetation	Sago and Gardens	1000-2000	1.49865e+06
Medium density vegetation	Sago and Gardens	2000-5000	6.99294e+06
Medium density vegetation	Sago and Gardens	500-1000	390363
Medium density vegetation	Sago and Gardens	5000-10000	8.79688e+06
Medium density vegetation	Timber extraction	>10000	804211
Medium density vegetation	Timber extraction	2000-5000	128816
Medium density vegetation	Timber extraction	5000-10000	392534
Other (cloud, shadow)	Fishing and crocodile hunting	>10000	222958
Other (cloud, shadow)	Fishing and crocodile hunting	5000-10000	729031
Other (cloud, shadow)	Hunting area	2000-5000	18225
Other (cloud, shadow)	Hunting area	5000-10000	99810.4
Other (cloud, shadow)	No_landuse	>10000	1.61068e+06
Other (cloud, shadow)	No_landuse	5000-10000	265194
Other (cloud, shadow)	Sago and Gardens	>10000	578771
Other (cloud, shadow)	Sago and Gardens	2000-5000	36900
Settlement	Fishing and crocodile hunting	0-500	101157
Settlement	Hunting area	0-500	101157
Settlement	Sago and Gardens	>10000	17719.1
Settlement	Sago and Gardens	0-500	124152
Settlement	Settlement	>10000	105061
Settlement	Settlement	0-500	127252
Swampy bush	Fishing and crocodile hunting	>10000	7.88176e+06
Swampy bush	Fishing and crocodile hunting	0-500	30217.5
Swampy bush	Fishing and crocodile hunting	1000-2000	148910
Swampy bush	Fishing and crocodile hunting	2000-5000	2.55261e+06
Swampy bush	Fishing and crocodile hunting	500-1000	67148.2
Swampy bush	Fishing and crocodile hunting	5000-10000	1.69082e+06
Swampy bush	Hunting area	>10000	459289
Swampy bush	Hunting area	0-500	28795.5
Swampy bush	Hunting area	1000-2000	116379
Swampy bush	Hunting area	2000-5000	2.40349e+06
Swampy bush	Hunting area	500-1000	66194.5
Swampy bush	Hunting area	5000-10000	1.33514e+06
Swampy bush	No_landuse	>10000	6.33775e+06
Swampy bush	No_landuse	1000-2000	528.688
Swampy bush	No_landuse	2000-5000	234046
Swampy bush	No_landuse	500-1000	8.12298
Swampy bush	No_landuse	5000-10000	1.32602e+06
Swampy bush	Sacred place	>10000	429153
Swampy bush	Sacred place	2000-5000	585.169
Swampy bush	Sacred place	5000-10000	165840
Swampy bush	Sago and Gardens	>10000	329728
Swampy bush	Sago and Gardens	0-500	95523.4
Swampy bush	Sago and Gardens	1000-2000	73629.7
Swampy bush	Sago and Gardens	2000-5000	21983.3
Swampy bush	Sago and Gardens	500-1000	16694
Swampy bush	Sago and Gardens	5000-10000	60277.4
Swampy bush	Timber extraction	5000-10000	8838.69
Water body	Fishing and crocodile hunting	>10000	1.83291e+08
Water body	Fishing and crocodile hunting	0-500	858773
Water body	Fishing and crocodile hunting	1000-2000	2.09877e+06
Water body	Fishing and crocodile hunting	2000-5000	1.11395e+07
Water body	Fishing and crocodile hunting	500-1000	798708
Water body	Fishing and crocodile hunting	5000-10000	1.95802e+07
Water body	Hunting area	>10000	3.471e+06
Water body	Hunting area	0-500	47883.6
Water body	Hunting area	1000-2000	227422
Water body	Hunting area	2000-5000	1.92219e+06
Water body	Hunting area	500-1000	118461
Water body	Hunting area	5000-10000	3.67211e+06
Water body	No_landuse	>10000	1.83849e+07
Water body	No_landuse	2000-5000	44391
Water body	No_landuse	5000-10000	3.87511e+06
Water body	Sacred place	>10000	8.98231e+06
Water body	Sacred place	2000-5000	87429.5
Water body	Sacred place	5000-10000	676691
Water body	Sago and Gardens	>10000	796063
Water body	Sago and Gardens	0-500	152235
Water body	Sago and Gardens	1000-2000	545142
Water body	Sago and Gardens	2000-5000	1.27624e+06
Water body	Sago and Gardens	500-1000	225687
Water body	Sago and Gardens	5000-10000	540357
Water body	Timber extraction	>10000	322037
Water body	Timber extraction	2000-5000	324804
Water body	Timber extraction	5000-10000	325856

## Sheet: Lebak
LC RS	LU	Distance settlement	AREA_SQM
Farm	Chilli Farm	0-500	448.044
Farm	Chilli Farm	500-1000	1801.14
Farm	Collecting timber	0-500	383.14
Farm	Collecting timber	500-1000	3169.15
Farm	Intercropping	0-500	383.14
Farm	Intercropping	500-1000	3169.15
High density vegetation	Agriculture	0-500	60853.3
High density vegetation	Agriculture	1000-2000	134327
High density vegetation	Agriculture	500-1000	179376
High density vegetation	Collection NTFPs	0-500	815316
High density vegetation	Collection NTFPs	1000-2000	24388.7
High density vegetation	Collection NTFPs	500-1000	96685.9
High density vegetation	Collecting timber	0-500	939503
High density vegetation	Collecting timber	1000-2000	24388.7
High density vegetation	Collecting timber	500-1000	97668.9
High density vegetation	Fishing	0-500	19181.6
High density vegetation	Hunting	0-500	815316
High density vegetation	Hunting	1000-2000	24388.7
High density vegetation	Hunting	500-1000	96685.9
High density vegetation	Intercropping	0-500	231543
High density vegetation	Intercropping	500-1000	7380.36
High density vegetation	Pine sapping	0-500	107357
High density vegetation	Pine sapping	500-1000	6397.29
Low density vegetation	Agriculture	0-500	26898.3
Low density vegetation	Agriculture	1000-2000	2835.21
Low density vegetation	Agriculture	500-1000	93514.7
Low density vegetation	Collection NTFPs	0-500	35821.9
Low density vegetation	Collection NTFPs	1000-2000	1478.16
Low density vegetation	Collection NTFPs	500-1000	64215.5
Low density vegetation	Collecting timber	0-500	35821.9
Low density vegetation	Collecting timber	1000-2000	1478.16
Low density vegetation	Collecting timber	500-1000	66557
Low density vegetation	Hunting	0-500	35821.9
Low density vegetation	Hunting	1000-2000	1478.16
Low density vegetation	Hunting	500-1000	64215.5
Low density vegetation	Intercropping	0-500	17424.9
Low density vegetation	Intercropping	500-1000	44411.3
Low density vegetation	Pine sapping	0-500	17424.9
Low density vegetation	Pine sapping	500-1000	42069.8
Medium density vegetation	Agriculture	0-500	136131
Medium density vegetation	Agriculture	1000-2000	35985.3
Medium density vegetation	Agriculture	500-1000	130570
Medium density vegetation	Chilli Farm	0-500	288.287
Medium density vegetation	Chilli Farm	500-1000	3446.96
Medium density vegetation	Collection NTFPs	0-500	351049
Medium density vegetation	Collection NTFPs	1000-2000	1588.78
Medium density vegetation	Collection NTFPs	500-1000	103062
Medium density vegetation	Collecting timber	0-500	1.01664e+06
Medium density vegetation	Collecting timber	1000-2000	1588.78
Medium density vegetation	Collecting timber	500-1000	308848
Medium density vegetation	Hunting	0-500	351049
Medium density vegetation	Hunting	1000-2000	1588.78
Medium density vegetation	Hunting	500-1000	103062
Medium density vegetation	Intercropping	0-500	888495
Medium density vegetation	Intercropping	500-1000	327433
Medium density vegetation	Pine sapping	0-500	222899
Medium density vegetation	Pine sapping	500-1000	121648
Paddy field	Agriculture	0-500	302190
Paddy field	Agriculture	1000-2000	378200
Paddy field	Agriculture	500-1000	768508
Paddy field	Chilli Farm	500-1000	50.5095
Paddy field	Collection NTFPs	0-500	168248
Paddy field	Collection NTFPs	1000-2000	28331.5
Paddy field	Collection NTFPs	500-1000	45642.2
Paddy field	Collecting timber	0-500	207841
Paddy field	Collecting timber	1000-2000	28331.5
Paddy field	Collecting timber	500-1000	48516.8
Paddy field	Fishing	0-500	2534.3
Paddy field	Hunting	0-500	168248
Paddy field	Hunting	1000-2000	24596.6
Paddy field	Hunting	500-1000	45642.2
Paddy field	Intercropping	0-500	42090.5
Paddy field	Intercropping	500-1000	2877.85
Paddy field	Pine sapping	0-500	2496.7
Paddy field	Pine sapping	500-1000	3.19381
River	River	1000-2000	33293.1
River	River	500-1000	10021.9
Settlement	Settlement	0-500	232560
Water body	Fishing	0-500	8774.26

## Sheet: Karang Anyar
LC RS	LU	Distance settlement	AREA_SQM
High density vegetation	Agricullture	500-1000	0.512034
High density vegetation	Collecting NTFPs	0-500	4422.58
High density vegetation	Collecting NTFPs	500-1000	36776.4
High density vegetation	Collecting timber	0-500	4422.58
High density vegetation	Collecting timber	500-1000	20845.3
High density vegetation	Intercropping	500-1000	15931.1
High density vegetation	Rubber tapping	500-1000	15931.1
Low density vegetation	Agricullture	0-500	140484
Low density vegetation	Agricullture	1000-2000	80673.5
Low density vegetation	Agricullture	500-1000	92259.5
Low density vegetation	Collecting NTFPs	0-500	242893
Low density vegetation	Collecting NTFPs	1000-2000	70492.4
Low density vegetation	Collecting NTFPs	500-1000	167571
Low density vegetation	Collecting timber	0-500	179139
Low density vegetation	Collecting timber	500-1000	97167.4
Low density vegetation	Intercropping	0-500	63753.1
Low density vegetation	Intercropping	1000-2000	70492.4
Low density vegetation	Intercropping	500-1000	70404.1
Low density vegetation	Rubber tapping	0-500	63753.1
Low density vegetation	Rubber tapping	1000-2000	70492.4
Low density vegetation	Rubber tapping	500-1000	70404.1
Medium density vegetation	Agricullture	0-500	194738
Medium density vegetation	Agricullture	1000-2000	26018.4
Medium density vegetation	Agricullture	500-1000	31083
Medium density vegetation	Collecting NTFPs	0-500	2.23114e+06
Medium density vegetation	Collecting NTFPs	1000-2000	93586.9
Medium density vegetation	Collecting NTFPs	500-1000	287432
Medium density vegetation	Collecting timber	0-500	2.04381e+06
Medium density vegetation	Collecting timber	1000-2000	73458.1
Medium density vegetation	Collecting timber	500-1000	252047
Medium density vegetation	Greenbelt	0-500	104981
Medium density vegetation	Greenbelt	500-1000	570.392
Medium density vegetation	Intercropping	0-500	187336
Medium density vegetation	Intercropping	1000-2000	20128.7
Medium density vegetation	Intercropping	500-1000	35385.6
Medium density vegetation	Rubber tapping	0-500	187336
Medium density vegetation	Rubber tapping	1000-2000	20128.7
Medium density vegetation	Rubber tapping	500-1000	35385.6
Medium density vegetation	Settlement	0-500	15833.1
Paddy Field	Agricullture	0-500	650189
Paddy Field	Agricullture	1000-2000	8629.58
Paddy Field	Agricullture	500-1000	52502.6
Paddy Field	Collecting NTFPs	0-500	252623
Paddy Field	Collecting NTFPs	1000-2000	3532.68
Paddy Field	Collecting NTFPs	500-1000	2018.13
Paddy Field	Collecting timber	0-500	221936
Paddy Field	Collecting timber	500-1000	1248.36
Paddy Field	Greenbelt	0-500	3707.69
Paddy Field	Greenbelt	500-1000	248.877
Paddy Field	Intercropping	0-500	30687.1
Paddy Field	Intercropping	1000-2000	3532.68
Paddy Field	Intercropping	500-1000	769.77
Paddy Field	Rubber tapping	0-500	30687.1
Paddy Field	Rubber tapping	1000-2000	3532.68
Paddy Field	Rubber tapping	500-1000	769.77
Paddy Field	Settlement	0-500	1630.52
River	Agricullture	0-500	2620.98
River	Agricullture	500-1000	582.065
River	Collecting NTFPs	0-500	2234.9
River	Collecting timber	0-500	2234.9
River	River	0-500	75633.3
River	River	500-1000	7622.24
Settlement	Agricullture	0-500	966.108
Settlement	Collecting NTFPs	0-500	30900.3
Settlement	Collecting timber	0-500	29953.9
Settlement	Intercropping	0-500	946.471
Settlement	Rubber tapping	0-500	946.471
Settlement	Settlement	0-500	552374
Very high density vegetation	Agricullture	0-500	21198
Very high density vegetation	Agricullture	1000-2000	28477.9
Very high density vegetation	Agricullture	500-1000	8038.51
Very high density vegetation	Collecting NTFPs	0-500	522554
Very high density vegetation	Collecting NTFPs	1000-2000	150405
Very high density vegetation	Collecting NTFPs	500-1000	645221
Very high density vegetation	Collecting timber	0-500	62853.3
Very high density vegetation	Collecting timber	1000-2000	1132.81
Very high density vegetation	Collecting timber	500-1000	24265.3
Very high density vegetation	Intercropping	0-500	459701
Very high density vegetation	Intercropping	1000-2000	149272
Very high density vegetation	Intercropping	500-1000	620956
Very high density vegetation	Rubber tapping	0-500	459701
Very high density vegetation	Rubber tapping	1000-2000	149272
Very high density vegetation	Rubber tapping	500-1000	620956
Water Body	Agricullture	0-500	235.717
Water Body	Agricullture	500-1000	55.5161
Water Body	Water Body	0-500	174742
Water Body	Water Body	1000-2000	2.62142e+06
Water Body	Water Body	2000-5000	1.36036e+06
Water Body	Water Body	500-1000	1.18479e+06

## Sheet: Hulu Pengkadan
LC RS	LU	Distance settlement	AREA_SQM
High density vegetation	Agriculture	0-500	178.257
High density vegetation	Agriculture	1000-2000	10667.8
High density vegetation	Agriculture	2000-5000	5075.92
High density vegetation	Collecting nut	0-500	15818.3
High density vegetation	Collecting nut	1000-2000	95140.5
High density vegetation	Collecting nut	2000-5000	151609
High density vegetation	Collecting nut	500-1000	26519
High density vegetation	Collecting durian	0-500	6283.92
High density vegetation	Collecting durian	1000-2000	187009
High density vegetation	Collecting durian	2000-5000	352326
High density vegetation	Collecting durian	500-1000	12846.2
High density vegetation	Collecting firewood	0-500	26264.9
High density vegetation	Collecting firewood	1000-2000	362796
High density vegetation	Collecting firewood	2000-5000	124895
High density vegetation	Collecting firewood	500-1000	208265
High density vegetation	Collecting NTFP	1000-2000	799818
High density vegetation	Collecting NTFP	2000-5000	1.46628e+06
High density vegetation	Collecting timber	1000-2000	799818
High density vegetation	Collecting timber	2000-5000	1.50242e+06
High density vegetation	Fallow	0-500	22.1932
High density vegetation	Fallow	2000-5000	352.811
High density vegetation	Fallow	500-1000	4666.82
High density vegetation	Hunting	1000-2000	173101
High density vegetation	Hunting	2000-5000	452347
High density vegetation	No_landuse	2000-5000	17275.1
High density vegetation	Raising cattle	0-500	213.201
High density vegetation	Raising cattle	500-1000	143.027
High density vegetation	Rubber tapping	0-500	37530.2
High density vegetation	Rubber tapping	1000-2000	451730
High density vegetation	Rubber tapping	2000-5000	126026
High density vegetation	Rubber tapping	500-1000	225037
Low density vegetation	Agriculture	0-500	54879.6
Low density vegetation	Agriculture	1000-2000	127379
Low density vegetation	Agriculture	2000-5000	23366.3
Low density vegetation	Agriculture	500-1000	8920.98
Low density vegetation	Collecting nut	0-500	20901.8
Low density vegetation	Collecting nut	1000-2000	49865.4
Low density vegetation	Collecting nut	2000-5000	100504
Low density vegetation	Collecting nut	500-1000	47739.5
Low density vegetation	Collecting durian	0-500	15977.3
Low density vegetation	Collecting durian	1000-2000	82884.4
Low density vegetation	Collecting durian	2000-5000	85428.8
Low density vegetation	Collecting durian	500-1000	55853.4
Low density vegetation	Collecting firewood	0-500	332048
Low density vegetation	Collecting firewood	1000-2000	1.22127e+06
Low density vegetation	Collecting firewood	2000-5000	727192
Low density vegetation	Collecting firewood	500-1000	575770
Low density vegetation	Collecting NTFP	1000-2000	20055.9
Low density vegetation	Collecting NTFP	2000-5000	29859
Low density vegetation	Collecting timber	1000-2000	20055.9
Low density vegetation	Collecting timber	2000-5000	40491.3
Low density vegetation	Fallow	0-500	6585.94
Low density vegetation	Fallow	1000-2000	1251.59
Low density vegetation	Fallow	2000-5000	1069.67
Low density vegetation	Fallow	500-1000	1899.27
Low density vegetation	Fish farming	0-500	194.806
Low density vegetation	Hunting	2000-5000	15323.6
Low density vegetation	No_landuse	2000-5000	37235
Low density vegetation	Raising cattle	0-500	15682.4
Low density vegetation	Raising cattle	500-1000	2645.89
Low density vegetation	Rubber tapping	0-500	575573
Low density vegetation	Rubber tapping	1000-2000	1.57435e+06
Low density vegetation	Rubber tapping	2000-5000	755696
Low density vegetation	Rubber tapping	500-1000	803650
Medium density vegetation	Agriculture	0-500	106435
Medium density vegetation	Agriculture	1000-2000	283893
Medium density vegetation	Agriculture	2000-5000	72483.8
Medium density vegetation	Agriculture	500-1000	49963.4
Medium density vegetation	Collecting nut	0-500	242959
Medium density vegetation	Collecting nut	1000-2000	666914
Medium density vegetation	Collecting nut	2000-5000	999349
Medium density vegetation	Collecting nut	500-1000	292940
Medium density vegetation	Collecting durian	0-500	141374
Medium density vegetation	Collecting durian	1000-2000	561965
Medium density vegetation	Collecting durian	2000-5000	304002
Medium density vegetation	Collecting durian	500-1000	228139
Medium density vegetation	Collecting firewood	0-500	1.1196e+06
Medium density vegetation	Collecting firewood	1000-2000	5.72592e+06
Medium density vegetation	Collecting firewood	2000-5000	1.992e+06
Medium density vegetation	Collecting firewood	500-1000	2.68595e+06
Medium density vegetation	Collecting NTFP	1000-2000	578392
Medium density vegetation	Collecting NTFP	2000-5000	649782
Medium density vegetation	Collecting timber	1000-2000	578392
Medium density vegetation	Collecting timber	2000-5000	1.04105e+06
Medium density vegetation	Fallow	0-500	14355.5
Medium density vegetation	Fallow	1000-2000	2909.09
Medium density vegetation	Fallow	2000-5000	20841.1
Medium density vegetation	Fallow	500-1000	14359.8
Medium density vegetation	Fish farming	0-500	2592.19
Medium density vegetation	Hunting	1000-2000	109305
Medium density vegetation	Hunting	2000-5000	234523
Medium density vegetation	No_landuse	2000-5000	37765.9
Medium density vegetation	Raising cattle	0-500	20514.5
Medium density vegetation	Raising cattle	500-1000	10940
Medium density vegetation	Rubber tapping	0-500	1.80617e+06
Medium density vegetation	Rubber tapping	1000-2000	6.73494e+06
Medium density vegetation	Rubber tapping	2000-5000	2.08519e+06
Medium density vegetation	Rubber tapping	500-1000	3.30329e+06
No vegetation	Agriculture	0-500	79460.4
No vegetation	Agriculture	1000-2000	145940
No vegetation	Agriculture	2000-5000	11648.9
No vegetation	Agriculture	500-1000	19486.8
No vegetation	Collecting nut	0-500	31194.2
No vegetation	Collecting nut	1000-2000	52281.3
No vegetation	Collecting nut	2000-5000	25950.4
No vegetation	Collecting nut	500-1000	36716.1
No vegetation	Collecting durian	0-500	26713.6
No vegetation	Collecting durian	1000-2000	43827.5
No vegetation	Collecting durian	2000-5000	2725.21
No vegetation	Collecting durian	500-1000	18608.9
No vegetation	Collecting firewood	0-500	294130
No vegetation	Collecting firewood	1000-2000	447080
No vegetation	Collecting firewood	2000-5000	68489.8
No vegetation	Collecting firewood	500-1000	235847
No vegetation	Collecting NTFP	1000-2000	10040.1
No vegetation	Collecting NTFP	2000-5000	13052.2
No vegetation	Collecting timber	1000-2000	10040.1
No vegetation	Collecting timber	2000-5000	25520.2
No vegetation	Fallow	0-500	2029.55
No vegetation	Fallow	1000-2000	10470.8
No vegetation	Fallow	2000-5000	378.374
No vegetation	Fallow	500-1000	18581.9
No vegetation	Fish farming	0-500	2275.08
No vegetation	Hunting	2000-5000	13765.5
No vegetation	Raising cattle	0-500	13119.7
No vegetation	Raising cattle	500-1000	3390.2
No vegetation	Rubber tapping	0-500	453119
No vegetation	Rubber tapping	1000-2000	576049
No vegetation	Rubber tapping	2000-5000	85412.4
No vegetation	Rubber tapping	500-1000	415021
Other (cloud, shadow)	Collecting nut	2000-5000	16714.2
Other (cloud, shadow)	Collecting durian	1000-2000	31973.1
Other (cloud, shadow)	Collecting firewood	1000-2000	34854.3
Other (cloud, shadow)	Collecting firewood	2000-5000	24546.8
Other (cloud, shadow)	Collecting NTFP	1000-2000	31973.4
Other (cloud, shadow)	Collecting timber	1000-2000	31973.4
Other (cloud, shadow)	Hunting	1000-2000	31973.4
Other (cloud, shadow)	Hunting	2000-5000	31652.3
Other (cloud, shadow)	No_landuse	2000-5000	1677.91
Other (cloud, shadow)	Rubber tapping	1000-2000	34854.3
Other (cloud, shadow)	Rubber tapping	2000-5000	24546.8
Settlement	Settlement	0-500	101187
Water Body	Agriculture	0-500	3012.12
Water Body	Collecting nut	1000-2000	1434.35
Water Body	Collecting durian	1000-2000	1434.35
Water Body	Collecting firewood	0-500	55.5487
Water Body	Collecting firewood	1000-2000	1434.35
Water Body	Collecting NTFP	2000-5000	1595.88
Water Body	Collecting timber	2000-5000	1595.88
Water Body	Fish farming	0-500	4104.05
Water Body	Rubber tapping	0-500	55.5487
Water Body	Rubber tapping	1000-2000	1434.35

## Sheet: Nanga Jemah
RS LC	LU	Distance to Settlement	AREA_SQM
High density vegetation	Agriculture	0-500	54074.7
High density vegetation	Agriculture	1000-2000	11185.4
High density vegetation	Agriculture	2000-5000	32459.8
High density vegetation	Agriculture	500-1000	9271.41
High density vegetation	Agriculture	5000-10000	4500.92
High density vegetation	Collecting borneo tallow nut	1000-2000	825295
High density vegetation	Collecting borneo tallow nut	2000-5000	950337
High density vegetation	Collecting borneo tallow nut	5000-10000	1.44443e+06
High density vegetation	Collecting durian	1000-2000	993474
High density vegetation	Collecting durian	2000-5000	513112
High density vegetation	Collecting durian	500-1000	376597
High density vegetation	Collecting durian	5000-10000	1.30136e+06
High density vegetation	Collecting firewood	0-500	63505.1
High density vegetation	Collecting firewood	1000-2000	39917.5
High density vegetation	Collecting firewood	2000-5000	156007
High density vegetation	Collecting firewood	500-1000	81984.1
High density vegetation	Collecting firewood	5000-10000	9056.61
High density vegetation	Collecting gaharu	>10000	1.14722e+07
High density vegetation	Collecting gaharu	1000-2000	65.0388
High density vegetation	Collecting gaharu	2000-5000	1.22679e+06
High density vegetation	Collecting gaharu	5000-10000	8.57223e+06
High density vegetation	Collecting NTFP	>10000	2.71446e+07
High density vegetation	Collecting NTFP	1000-2000	678185
High density vegetation	Collecting NTFP	2000-5000	6.10503e+06
High density vegetation	Collecting NTFP	5000-10000	3.13761e+07
High density vegetation	Collecting swallow nest	>10000	88320.6
High density vegetation	Collecting swallow nest	5000-10000	8676.75
High density vegetation	Collecting timber	>10000	1.7831e+07
High density vegetation	Collecting timber	1000-2000	678185
High density vegetation	Collecting timber	2000-5000	3.34765e+06
High density vegetation	Collecting timber	5000-10000	2.59186e+07
High density vegetation	Fallow	0-500	10084.4
High density vegetation	Fallow	1000-2000	223297
High density vegetation	Fallow	2000-5000	1.86417e+06
High density vegetation	Fallow	500-1000	73050.3
High density vegetation	Fallow	5000-10000	847154
High density vegetation	Fishing	2000-5000	1737.98
High density vegetation	Fishing	5000-10000	355141
High density vegetation	Goldmining	2000-5000	83959.5
High density vegetation	Goldmining	5000-10000	12313.3
High density vegetation	Hunting	>10000	2.78005e+07
High density vegetation	Hunting	1000-2000	823670
High density vegetation	Hunting	2000-5000	5.27296e+06
High density vegetation	Hunting	5000-10000	3.37134e+07
High density vegetation	Rubber tapping	0-500	65952.6
High density vegetation	Rubber tapping	1000-2000	127241
High density vegetation	Rubber tapping	2000-5000	176321
High density vegetation	Rubber tapping	500-1000	107695
High density vegetation	Rubber tapping	5000-10000	17039.4
High density vegetation	Village manage area	>10000	3.89512e+07
High density vegetation	Village manage area	1000-2000	930591
High density vegetation	Village manage area	2000-5000	6.89022e+06
High density vegetation	Village manage area	500-1000	24596.6
High density vegetation	Village manage area	5000-10000	2.0048e+07
Low density vegetation	Agriculture	0-500	268516
Low density vegetation	Agriculture	1000-2000	344198
Low density vegetation	Agriculture	2000-5000	252208
Low density vegetation	Agriculture	500-1000	277545
Low density vegetation	Agriculture	5000-10000	88593
Low density vegetation	Collecting borneo tallow nut	1000-2000	8959.67
Low density vegetation	Collecting borneo tallow nut	2000-5000	25878.2
Low density vegetation	Collecting borneo tallow nut	5000-10000	15795.3
Low density vegetation	Collecting durian	1000-2000	43013.1
Low density vegetation	Collecting durian	2000-5000	11265.9
Low density vegetation	Collecting durian	500-1000	30265
Low density vegetation	Collecting durian	5000-10000	20369.1
Low density vegetation	Collecting firewood	0-500	413720
Low density vegetation	Collecting firewood	1000-2000	458075
Low density vegetation	Collecting firewood	2000-5000	799407
Low density vegetation	Collecting firewood	500-1000	565919
Low density vegetation	Collecting firewood	5000-10000	127411
Low density vegetation	Collecting gaharu	>10000	13341.2
Low density vegetation	Collecting gaharu	2000-5000	3586.18
Low density vegetation	Collecting gaharu	5000-10000	54815.6
Low density vegetation	Collecting NTFP	>10000	49008.1
Low density vegetation	Collecting NTFP	1000-2000	10949
Low density vegetation	Collecting NTFP	2000-5000	171353
Low density vegetation	Collecting NTFP	5000-10000	257389
Low density vegetation	Collecting swallow nest	5000-10000	430.358
Low density vegetation	Collecting timber	>10000	37720.6
Low density vegetation	Collecting timber	1000-2000	10949
Low density vegetation	Collecting timber	2000-5000	15495.6
Low density vegetation	Collecting timber	5000-10000	217495
Low density vegetation	Fallow	0-500	110816
Low density vegetation	Fallow	1000-2000	37974
Low density vegetation	Fallow	2000-5000	253067
Low density vegetation	Fallow	500-1000	102061
Low density vegetation	Fallow	5000-10000	59120.5
Low density vegetation	Fishing	5000-10000	2434.58
Low density vegetation	Goldmining	2000-5000	9162.56
Low density vegetation	Goldmining	5000-10000	497.041
Low density vegetation	Hunting	>10000	49008.1
Low density vegetation	Hunting	1000-2000	51462.6
Low density vegetation	Hunting	2000-5000	148753
Low density vegetation	Hunting	5000-10000	269455
Low density vegetation	Rubber tapping	0-500	440766
Low density vegetation	Rubber tapping	1000-2000	1.28602e+06
Low density vegetation	Rubber tapping	2000-5000	1.22187e+06
Low density vegetation	Rubber tapping	500-1000	874406
Low density vegetation	Rubber tapping	5000-10000	255470
Low density vegetation	Village manage area	>10000	63693.9
Low density vegetation	Village manage area	1000-2000	98864.6
Low density vegetation	Village manage area	2000-5000	144872
Low density vegetation	Village manage area	500-1000	11747.6
Low density vegetation	Village manage area	5000-10000	238088
Medium density vegetation	Agriculture	0-500	702237
Medium density vegetation	Agriculture	1000-2000	369838
Medium density vegetation	Agriculture	2000-5000	669702
Medium density vegetation	Agriculture	500-1000	589570
Medium density vegetation	Agriculture	5000-10000	303008
Medium density vegetation	Collecting borneo tallow nut	1000-2000	868270
Medium density vegetation	Collecting borneo tallow nut	2000-5000	1.66449e+06
Medium density vegetation	Collecting borneo tallow nut	5000-10000	1.40706e+06
Medium density vegetation	Collecting durian	1000-2000	1.04781e+06
Medium density vegetation	Collecting durian	2000-5000	788872
Medium density vegetation	Collecting durian	500-1000	336113
Medium density vegetation	Collecting durian	5000-10000	1.48321e+06
Medium density vegetation	Collecting firewood	0-500	695002
Medium density vegetation	Collecting firewood	1000-2000	484442
Medium density vegetation	Collecting firewood	2000-5000	2.28602e+06
Medium density vegetation	Collecting firewood	500-1000	1.01292e+06
Medium density vegetation	Collecting firewood	5000-10000	413328
Medium density vegetation	Collecting gaharu	>10000	4.69779e+06
Medium density vegetation	Collecting gaharu	1000-2000	143.704
Medium density vegetation	Collecting gaharu	2000-5000	1.19367e+06
Medium density vegetation	Collecting gaharu	5000-10000	7.64548e+06
Medium density vegetation	Collecting NTFP	>10000	1.45372e+07
Medium density vegetation	Collecting NTFP	1000-2000	604234
Medium density vegetation	Collecting NTFP	2000-5000	8.71959e+06
Medium density vegetation	Collecting NTFP	5000-10000	3.52224e+07
Medium density vegetation	Collecting swallow nest	>10000	11758.8
Medium density vegetation	Collecting swallow nest	5000-10000	42605.1
Medium density vegetation	Collecting timber	>10000	1.0894e+07
Medium density vegetation	Collecting timber	1000-2000	604234
Medium density vegetation	Collecting timber	2000-5000	3.94435e+06
Medium density vegetation	Collecting timber	5000-10000	3.11338e+07
Medium density vegetation	Fallow	0-500	216655
Medium density vegetation	Fallow	1000-2000	1.02262e+06
Medium density vegetation	Fallow	2000-5000	6.14153e+06
Medium density vegetation	Fallow	500-1000	353759
Medium density vegetation	Fallow	5000-10000	2.08366e+06
Medium density vegetation	Fishing	2000-5000	19190.1
Medium density vegetation	Fishing	5000-10000	312861
Medium density vegetation	Goldmining	2000-5000	167514
Medium density vegetation	Goldmining	5000-10000	27564.1
Medium density vegetation	Hunting	>10000	1.47223e+07
Medium density vegetation	Hunting	1000-2000	1.34789e+06
Medium density vegetation	Hunting	2000-5000	9.28672e+06
Medium density vegetation	Hunting	5000-10000	3.78239e+07
Medium density vegetation	Rubber tapping	0-500	737152
Medium density vegetation	Rubber tapping	1000-2000	1.93456e+06
Medium density vegetation	Rubber tapping	2000-5000	2.73283e+06
Medium density vegetation	Rubber tapping	500-1000	1.74745e+06
Medium density vegetation	Rubber tapping	5000-10000	498786
Medium density vegetation	Village manage area	>10000	2.68437e+07
Medium density vegetation	Village manage area	1000-2000	1.47742e+06
Medium density vegetation	Village manage area	2000-5000	1.01906e+07
Medium density vegetation	Village manage area	500-1000	50007.4
Medium density vegetation	Village manage area	5000-10000	2.85876e+07
No vegetation	Agriculture	0-500	297842
No vegetation	Agriculture	1000-2000	106201
No vegetation	Agriculture	2000-5000	53635.8
No vegetation	Agriculture	500-1000	173943
No vegetation	Agriculture	5000-10000	40304.8
No vegetation	Collecting borneo tallow nut	1000-2000	59926.5
No vegetation	Collecting borneo tallow nut	2000-5000	14918.3
No vegetation	Collecting borneo tallow nut	5000-10000	2725.46
No vegetation	Collecting durian	1000-2000	3632.28
No vegetation	Collecting durian	500-1000	29060.6
No vegetation	Collecting durian	5000-10000	4599.32
No vegetation	Collecting firewood	0-500	161432
No vegetation	Collecting firewood	1000-2000	91017.7
No vegetation	Collecting firewood	2000-5000	52417.1
No vegetation	Collecting firewood	500-1000	118130
No vegetation	Collecting gaharu	>10000	1291.74
No vegetation	Collecting gaharu	2000-5000	6420.32
No vegetation	Collecting gaharu	5000-10000	12576.9
No vegetation	Collecting NTFP	>10000	25964.4
No vegetation	Collecting NTFP	1000-2000	35173.3
No vegetation	Collecting NTFP	2000-5000	12914.5
No vegetation	Collecting NTFP	5000-10000	112064
No vegetation	Collecting timber	>10000	24960.2
No vegetation	Collecting timber	1000-2000	35173.3
No vegetation	Collecting timber	2000-5000	3853.55
No vegetation	Collecting timber	5000-10000	102135
No vegetation	Fallow	0-500	26425.2
No vegetation	Fallow	1000-2000	36573.2
No vegetation	Fallow	2000-5000	13547.3
No vegetation	Fallow	500-1000	127902
No vegetation	Fallow	5000-10000	12897.9
No vegetation	Fishing	5000-10000	286.891
No vegetation	Goldmining	2000-5000	11968.2
No vegetation	Goldmining	5000-10000	3961.17
No vegetation	Hunting	>10000	25964.4
No vegetation	Hunting	1000-2000	73668.7
No vegetation	Hunting	2000-5000	25124.6
No vegetation	Hunting	5000-10000	125638
No vegetation	Rubber tapping	0-500	171361
No vegetation	Rubber tapping	1000-2000	314675
No vegetation	Rubber tapping	2000-5000	76137.9
No vegetation	Rubber tapping	500-1000	203978
No vegetation	Rubber tapping	5000-10000	92386.9
No vegetation	Village manage area	>10000	22808.7
No vegetation	Village manage area	1000-2000	3206.14
No vegetation	Village manage area	2000-5000	37056.4
No vegetation	Village manage area	500-1000	3902.41
No vegetation	Village manage area	5000-10000	32887.5
Other (cloud, shadow)	Collecting gaharu	>10000	3.84851e+06
Other (cloud, shadow)	Collecting NTFP	>10000	6.21273e+06
Other (cloud, shadow)	Collecting NTFP	2000-5000	4992.89
Other (cloud, shadow)	Collecting NTFP	5000-10000	150505
Other (cloud, shadow)	Collecting swallow nest	>10000	5082.99
Other (cloud, shadow)	Collecting timber	>10000	2.54055e+06
Other (cloud, shadow)	Collecting timber	2000-5000	4992.89
Other (cloud, shadow)	Collecting timber	5000-10000	148468
Other (cloud, shadow)	Fallow	2000-5000	1657.77
Other (cloud, shadow)	Hunting	>10000	6.47547e+06
Other (cloud, shadow)	Hunting	2000-5000	4992.89
Other (cloud, shadow)	Hunting	5000-10000	256941
Other (cloud, shadow)	Village manage area	>10000	1.35044e+07
Other (cloud, shadow)	Village manage area	2000-5000	226305
Other (cloud, shadow)	Village manage area	5000-10000	1.40534e+06
Settlement	Agriculture	0-500	0.433172
Settlement	Collecting firewood	0-500	7434.47
Settlement	Rubber tapping	0-500	7434.47
Settlement	Settlement	0-500	87745.6
Settlement	Village manage area	0-500	208.066
Water body	Agriculture	0-500	43629.8
Water body	Agriculture	2000-5000	1169.71
Water body	Agriculture	500-1000	6629.67
Water body	Collecting borneo tallow nut	1000-2000	10551.4
Water body	Collecting borneo tallow nut	2000-5000	32959.4
Water body	Collecting borneo tallow nut	5000-10000	9374.37
Water body	Collecting durian	1000-2000	53.1996
Water body	Collecting durian	500-1000	558.185
Water body	Collecting durian	5000-10000	18992.6
Water body	Collecting firewood	0-500	55493
Water body	Collecting firewood	1000-2000	6132.38
Water body	Collecting firewood	2000-5000	1290.96
Water body	Collecting firewood	500-1000	23609
Water body	Collecting gaharu	>10000	3249.2
Water body	Collecting gaharu	2000-5000	6388.32
Water body	Collecting gaharu	5000-10000	18094.2
Water body	Collecting NTFP	>10000	134910
Water body	Collecting NTFP	1000-2000	7635.49
Water body	Collecting NTFP	2000-5000	26273.1
Water body	Collecting NTFP	5000-10000	171257
Water body	Collecting timber	>10000	134910
Water body	Collecting timber	1000-2000	7635.49
Water body	Collecting timber	2000-5000	17843.6
Water body	Collecting timber	5000-10000	166810
Water body	Fallow	0-500	3692.17
Water body	Fallow	1000-2000	5264.62
Water body	Fallow	2000-5000	44135.9
Water body	Fallow	500-1000	409.865
Water body	Fallow	5000-10000	17955.9
Water body	Fishing	5000-10000	2887.75
Water body	Goldmining	2000-5000	13091.5
Water body	Goldmining	5000-10000	6612.62
Water body	Hunting	>10000	134910
Water body	Hunting	1000-2000	12900.1
Water body	Hunting	2000-5000	50820.9
Water body	Hunting	5000-10000	189040
Water body	Rubber tapping	0-500	59621.7
Water body	Rubber tapping	1000-2000	21753
Water body	Rubber tapping	2000-5000	1290.96
Water body	Rubber tapping	500-1000	34507.4
Water body	Village manage area	1000-2000	1837.1
Water body	Village manage area	2000-5000	17630.8
Water body	Village manage area	500-1000	409.516
Water body	Village manage area	5000-10000	44056.6

## Sheet: Sri Wangi
LC RS	LU	Distance settlement	AREA_SQM
High density vegetation	Agriculture	0-500	825.393
High density vegetation	Agriculture	1000-2000	3684.99
High density vegetation	Agriculture	2000-5000	48960.7
High density vegetation	Agriculture	500-1000	0.058619
High density vegetation	Collecting durian	2000-5000	1.5477e+06
High density vegetation	Collecting durian	5000-10000	155134
High density vegetation	Collecting firewood	0-500	35356.1
High density vegetation	Collecting firewood	1000-2000	49008.3
High density vegetation	Collecting firewood	2000-5000	185009
High density vegetation	Collecting firewood	500-1000	38344.2
High density vegetation	Collecting NTFP	1000-2000	39515.5
High density vegetation	Collecting NTFP	2000-5000	3.87848e+06
High density vegetation	Collecting NTFP	5000-10000	1.68285e+06
High density vegetation	Collecting tengkawang	0-500	12011.2
High density vegetation	Collecting tengkawang	1000-2000	39011.2
High density vegetation	Collecting tengkawang	2000-5000	2.6834e+06
High density vegetation	Collecting tengkawang	500-1000	28696
High density vegetation	Collecting tengkawang	5000-10000	759528
High density vegetation	Collecting timber	1000-2000	39515.5
High density vegetation	Collecting timber	2000-5000	3.8776e+06
High density vegetation	Collecting timber	5000-10000	1.68285e+06
High density vegetation	Fallow	2000-5000	74359.3
High density vegetation	Fallow	5000-10000	3679.17
High density vegetation	Fishing	0-500	32762
High density vegetation	Fishing	1000-2000	11751.1
High density vegetation	Fishing	500-1000	49069.6
High density vegetation	Goldmining	1000-2000	4785.03
High density vegetation	Goldmining	2000-5000	44986.4
High density vegetation	Goldmining	500-1000	55.3974
High density vegetation	Hunting	1000-2000	75883
High density vegetation	Hunting	2000-5000	4.75914e+06
High density vegetation	Hunting	500-1000	4240.47
High density vegetation	Hunting	5000-10000	2.44292e+06
High density vegetation	Raise animals	0-500	4182.06
High density vegetation	Raise animals	500-1000	2736.63
High density vegetation	Rubber tapping	0-500	39866.1
High density vegetation	Rubber tapping	1000-2000	114923
High density vegetation	Rubber tapping	2000-5000	219315
High density vegetation	Rubber tapping	500-1000	55722.5
High density vegetation	Village management area	2000-5000	586668
High density vegetation	Village management area	5000-10000	274162
Low density vegetation	Agriculture	0-500	84035.6
Low density vegetation	Agriculture	1000-2000	24418.7
Low density vegetation	Agriculture	2000-5000	75917.4
Low density vegetation	Agriculture	500-1000	77822
Low density vegetation	Collecting durian	2000-5000	229095
Low density vegetation	Collecting durian	5000-10000	8761.54
Low density vegetation	Collecting firewood	0-500	364526
Low density vegetation	Collecting firewood	1000-2000	434968
Low density vegetation	Collecting firewood	2000-5000	396315
Low density vegetation	Collecting firewood	500-1000	669539
Low density vegetation	Collecting NTFP	1000-2000	123.906
Low density vegetation	Collecting NTFP	2000-5000	95555.3
Low density vegetation	Collecting NTFP	5000-10000	13332.3
Low density vegetation	Collecting tengkawang	0-500	8399.23
Low density vegetation	Collecting tengkawang	1000-2000	20823.3
Low density vegetation	Collecting tengkawang	2000-5000	230867
Low density vegetation	Collecting tengkawang	500-1000	13167.9
Low density vegetation	Collecting tengkawang	5000-10000	14855.2
Low density vegetation	Collecting timber	1000-2000	123.906
Low density vegetation	Collecting timber	2000-5000	95692.1
Low density vegetation	Collecting timber	5000-10000	13332.3
Low density vegetation	Fallow	2000-5000	83334.4
Low density vegetation	Fishing	0-500	36524.3
Low density vegetation	Fishing	1000-2000	2052.52
Low density vegetation	Fishing	500-1000	17556.5
Low density vegetation	Goldmining	1000-2000	7989.95
Low density vegetation	Goldmining	2000-5000	1312.46
Low density vegetation	Goldmining	500-1000	60.5798
Low density vegetation	Hunting	1000-2000	206911
Low density vegetation	Hunting	2000-5000	301318
Low density vegetation	Hunting	500-1000	52304.4
Low density vegetation	Hunting	5000-10000	37892.6
Low density vegetation	Raise animals	0-500	10317.4
Low density vegetation	Raise animals	500-1000	8106
Low density vegetation	Rubber tapping	0-500	652464
Low density vegetation	Rubber tapping	1000-2000	1.08547e+06
Low density vegetation	Rubber tapping	2000-5000	752907
Low density vegetation	Rubber tapping	500-1000	1.38498e+06
Low density vegetation	Village management area	2000-5000	9734.57
Low density vegetation	Village management area	5000-10000	717.2
Medium density vegetation	Agriculture	0-500	42883.7
Medium density vegetation	Agriculture	1000-2000	91575.2
Medium density vegetation	Agriculture	2000-5000	267802
Medium density vegetation	Agriculture	500-1000	25662.9
Medium density vegetation	Collecting durian	2000-5000	2.26795e+06
Medium density vegetation	Collecting durian	5000-10000	596456
Medium density vegetation	Collecting firewood	0-500	493563
Medium density vegetation	Collecting firewood	1000-2000	1.00408e+06
Medium density vegetation	Collecting firewood	2000-5000	1.80373e+06
Medium density vegetation	Collecting firewood	500-1000	774327
Medium density vegetation	Collecting NTFP	1000-2000	30349.3
Medium density vegetation	Collecting NTFP	2000-5000	4.59384e+06
Medium density vegetation	Collecting NTFP	5000-10000	2.32532e+06
Medium density vegetation	Collecting tengkawang	0-500	36305.7
Medium density vegetation	Collecting tengkawang	1000-2000	103482
Medium density vegetation	Collecting tengkawang	2000-5000	2.65809e+06
Medium density vegetation	Collecting tengkawang	500-1000	93487.2
Medium density vegetation	Collecting tengkawang	5000-10000	1.19795e+06
Medium density vegetation	Collecting timber	1000-2000	30349.3
Medium density vegetation	Collecting timber	2000-5000	4.59495e+06
Medium density vegetation	Collecting timber	5000-10000	2.32532e+06
Medium density vegetation	Fallow	2000-5000	319524
Medium density vegetation	Fallow	5000-10000	1572.54
Medium density vegetation	Fishing	0-500	142202
Medium density vegetation	Fishing	1000-2000	31830.1
Medium density vegetation	Fishing	500-1000	125070
Medium density vegetation	Goldmining	1000-2000	51989.4
Medium density vegetation	Goldmining	2000-5000	26906.3
Medium density vegetation	Goldmining	500-1000	646.743
Medium density vegetation	Hunting	1000-2000	561033
Medium density vegetation	Hunting	2000-5000	6.89718e+06
Medium density vegetation	Hunting	500-1000	87233
Medium density vegetation	Hunting	5000-10000	4.06322e+06
Medium density vegetation	Raise animals	0-500	13471.5
Medium density vegetation	Raise animals	500-1000	9282.96
Medium density vegetation	Rubber tapping	0-500	720103
Medium density vegetation	Rubber tapping	1000-2000	3.00183e+06
Medium density vegetation	Rubber tapping	2000-5000	2.41773e+06
Medium density vegetation	Rubber tapping	500-1000	1.32303e+06
Medium density vegetation	Village management area	2000-5000	1.1792e+06
Medium density vegetation	Village management area	5000-10000	437212
No vegetation	Agriculture	0-500	92157.6
No vegetation	Agriculture	1000-2000	44472.9
No vegetation	Agriculture	2000-5000	74702.7
No vegetation	Agriculture	500-1000	79965.7
No vegetation	Collecting durian	2000-5000	143.445
No vegetation	Collecting firewood	0-500	56810.6
No vegetation	Collecting firewood	1000-2000	67890
No vegetation	Collecting firewood	2000-5000	42173.9
No vegetation	Collecting firewood	500-1000	97855.3
No vegetation	Collecting NTFP	1000-2000	40.1055
No vegetation	Collecting NTFP	2000-5000	7989.76
No vegetation	Collecting tengkawang	0-500	9010.27
No vegetation	Collecting tengkawang	1000-2000	7492.37
No vegetation	Collecting tengkawang	2000-5000	1382.76
No vegetation	Collecting tengkawang	500-1000	7007.71
No vegetation	Collecting timber	1000-2000	40.1055
No vegetation	Collecting timber	2000-5000	7989.76
No vegetation	Fallow	2000-5000	550.524
No vegetation	Fishing	0-500	51027.7
No vegetation	Fishing	1000-2000	7695.36
No vegetation	Fishing	500-1000	9426.38
No vegetation	Goldmining	1000-2000	32032.4
No vegetation	Goldmining	2000-5000	5563.27
No vegetation	Goldmining	500-1000	484.139
No vegetation	Hunting	1000-2000	52110
No vegetation	Hunting	2000-5000	8583.22
No vegetation	Hunting	500-1000	17295.4
No vegetation	Hunting	5000-10000	143.448
No vegetation	Raise animals	0-500	30496.9
No vegetation	Raise animals	500-1000	4545.03
No vegetation	Rubber tapping	0-500	167428
No vegetation	Rubber tapping	1000-2000	109128
No vegetation	Rubber tapping	2000-5000	171056
No vegetation	Rubber tapping	500-1000	246706
No vegetation	Village management area	2000-5000	143.444
Other (cloud, shadow)	Hunting	5000-10000	11446.9
Settlement	Fishing	0-500	2655.99
Settlement	Settlement	0-500	91014.6
Water Body	Agriculture	0-500	1712.81
Water Body	Agriculture	2000-5000	338.111
Water Body	Collecting durian	2000-5000	451.679
Water Body	Collecting firewood	0-500	21561.6
Water Body	Collecting firewood	1000-2000	16256.2
Water Body	Collecting firewood	2000-5000	489.991
Water Body	Collecting firewood	500-1000	18552.6
Water Body	Collecting NTFP	1000-2000	343.021
Water Body	Collecting NTFP	2000-5000	5906.99
Water Body	Collecting tengkawang	0-500	4729.07
Water Body	Collecting tengkawang	1000-2000	4031.21
Water Body	Collecting tengkawang	2000-5000	1612.47
Water Body	Collecting tengkawang	500-1000	14159.2
Water Body	Collecting timber	1000-2000	343.021
Water Body	Collecting timber	2000-5000	5906.99
Water Body	Fishing	0-500	25005.7
Water Body	Fishing	1000-2000	14924.5
Water Body	Fishing	500-1000	22794.3
Water Body	Goldmining	1000-2000	6438.29
Water Body	Goldmining	2000-5000	3785.24
Water Body	Hunting	1000-2000	15612.3
Water Body	Hunting	2000-5000	6735.04
Water Body	Hunting	500-1000	3688.44
Water Body	Raise animals	0-500	3400.99
Water Body	Raise animals	500-1000	1320.91
Water Body	Rubber tapping	0-500	23292.9
Water Body	Rubber tapping	1000-2000	24933.7
Water Body	Rubber tapping	2000-5000	489.991
Water Body	Rubber tapping	500-1000	21121.9

## Sheet: Papua
Papua (Bagusa/Yoke)
LC RS	LU	Distance settlement	AREA_SQM
HDV	H & C	>10	3.33867e+08
HDV	H & C	0 to 0,5	464543
HDV	H & C	1 to 2	2.69076e+06
HDV	H & C	2 to 5	1.41473e+07
HDV	H & C	0,5 to 1	1.11195e+06
HDV	H & C	5 to 10	5.21446e+07
HDV	H. croc.	>10	8.44041e+06
HDV	H. croc.	0 to 0,5	146373
HDV	H. croc.	1 to 2	420875
HDV	H. croc.	2 to 5	2.31593e+06
HDV	H. croc.	0,5 to 1	375386
HDV	H. croc.	5 to 10	1.43502e+06
HDV	Fishing	>10	9.65743e+06
HDV	Fishing	1 to 2	159563
HDV	Fishing	2 to 5	365981
HDV	Fishing	5 to 10	2.88843e+06
HDV	G. place	>10	393670
HDV	G. place	1 to 2	19184
HDV	G. place	2 to 5	32617.1
HDV	G. place	5 to 10	242490
HDV	Seldom use	>10	6.1852e+07
HDV	Seldom use	1 to 2	348478
HDV	Seldom use	2 to 5	4.10014e+06
HDV	Seldom use	0,5 to 1	282450
HDV	Seldom use	5 to 10	1.49416e+07
HDV	S. place	>10	366597
HDV	S. place	1 to 2	19184
HDV	S. place	2 to 5	32617.1
HDV	S. place	5 to 10	242490
HDV	S. & G.	>10	300531
HDV	S. & G.	0 to 0,5	215002
HDV	S. & G.	1 to 2	977717
HDV	S. & G.	2 to 5	884490
HDV	S. & G.	0,5 to 1	605636
HDV	S. & G.	5 to 10	505611
LDV	H & C	>10	4.90763e+07
LDV	H & C	0 to 0,5	425300
LDV	H & C	1 to 2	2.59198e+06
LDV	H & C	2 to 5	1.16443e+07
LDV	H & C	0,5 to 1	692416
LDV	H & C	5 to 10	3.17268e+07
LDV	H. croc.	>10	4.88384e+06
LDV	H. croc.	0 to 0,5	35631
LDV	H. croc.	1 to 2	144239
LDV	H. croc.	2 to 5	178330
LDV	H. croc.	0,5 to 1	46391
LDV	H. croc.	5 to 10	401260
LDV	Fishing	>10	4.54805e+06
LDV	Fishing	1 to 2	19025.3
LDV	Fishing	2 to 5	290374
LDV	Fishing	5 to 10	1.0695e+06
LDV	G. place	>10	243563
LDV	G. place	2 to 5	7525.09
LDV	G. place	5 to 10	110363
LDV	Seldom use	>10	7.3624e+07
LDV	Seldom use	1 to 2	3749.7
LDV	Seldom use	2 to 5	971549
LDV	Seldom use	0,5 to 1	3825
LDV	Seldom use	5 to 10	5.46229e+06
LDV	S. place	>10	914088
LDV	S. place	2 to 5	7525.09
LDV	S. place	5 to 10	110363
LDV	S. & G.	>10	37458.2
LDV	S. & G.	0 to 0,5	166692
LDV	S. & G.	1 to 2	609305
LDV	S. & G.	2 to 5	312857
LDV	S. & G.	0,5 to 1	301645
LDV	S. & G.	5 to 10	210451
Marsh	H & C	>10	2.28495e+06
Marsh	H & C	2 to 5	387224
Marsh	H & C	5 to 10	1.32741e+06
Marsh	H. croc.	2 to 5	7943.13
Marsh	Fishing	>10	2.02557e+06
Marsh	Fishing	2 to 5	324241
Marsh	Fishing	5 to 10	1.35601e+06
Marsh	G. place	>10	194334
Marsh	Seldom use	>10	2.78159e+06
Marsh	Seldom use	5 to 10	120726
Marsh	S. & G.	5 to 10	44255.5
MDV	H & C	>10	1.56718e+08
MDV	H & C	0 to 0,5	370221
MDV	H & C	1 to 2	4.8094e+06
MDV	H & C	2 to 5	3.03049e+07
MDV	H & C	0,5 to 1	1.26528e+06
MDV	H & C	5 to 10	4.20771e+07
MDV	H. croc.	>10	3.62525e+06
MDV	H. croc.	0 to 0,5	21159.5
MDV	H. croc.	1 to 2	162518
MDV	H. croc.	2 to 5	240404
MDV	H. croc.	0,5 to 1	88755.7
MDV	H. croc.	5 to 10	277537
MDV	Fishing	>10	2.46517e+06
MDV	Fishing	1 to 2	40254.5
MDV	Fishing	2 to 5	147695
MDV	Fishing	5 to 10	270376
MDV	G. place	>10	98390.1
MDV	G. place	1 to 2	63.4985
MDV	G. place	2 to 5	1237.48
MDV	G. place	5 to 10	7707.21
MDV	Seldom use	>10	1.41737e+08
MDV	Seldom use	1 to 2	53819.6
MDV	Seldom use	2 to 5	3.40121e+06
MDV	Seldom use	0,5 to 1	7988.16
MDV	Seldom use	5 to 10	8.61733e+06
MDV	S. place	>10	547692
MDV	S. place	1 to 2	63.4985
MDV	S. place	2 to 5	1237.48
MDV	S. place	5 to 10	7707.21
MDV	S. & G.	>10	106983
MDV	S. & G.	0 to 0,5	121106
MDV	S. & G.	1 to 2	1.38824e+06
MDV	S. & G.	2 to 5	392394
MDV	S. & G.	0,5 to 1	572205
MDV	S. & G.	5 to 10	47850.1
Other	H & C	2 to 5	100575
Other	H & C	5 to 10	30223.1
Other	Seldom use	>10	86625
Other	Seldom use	5 to 10	13651.9
Settlement	H & C	>10	130876
Settlement	H & C	0 to 0,5	171630
Settlement	H & C	2 to 5	48024.2
Settlement	H. croc.	>10	30392.6
Settlement	H. croc.	0 to 0,5	60192.3
Settlement	H. croc.	2 to 5	12574.1
Settlement	S. & G.	0 to 0,5	60840.3
Settlement	Settlement	>10	284992
Settlement	Settlement	0 to 0,5	171630
Settlement	Settlement	2 to 5	48024.2
S. bush	H & C	>10	1.40795e+07
S. bush	H & C	0 to 0,5	19201.6
S. bush	H & C	1 to 2	286456
S. bush	H & C	2 to 5	2.19178e+06
S. bush	H & C	0,5 to 1	41738.9
S. bush	H & C	5 to 10	3.90664e+06
S. bush	H. croc.	>10	1.7141e+06
S. bush	H. croc.	0 to 0,5	17165.5
S. bush	H. croc.	1 to 2	88400.6
S. bush	H. croc.	2 to 5	1.01683e+06
S. bush	H. croc.	0,5 to 1	41405.1
S. bush	H. croc.	5 to 10	89218.6
S. bush	Fishing	>10	3.92535e+06
S. bush	Fishing	1 to 2	147223
S. bush	Fishing	2 to 5	170167
S. bush	Fishing	5 to 10	1.37334e+06
S. bush	G. place	>10	70763.8
S. bush	G. place	1 to 2	16635.1
S. bush	G. place	2 to 5	32903.2
S. bush	G. place	5 to 10	100973
S. bush	Seldom use	>10	8.89707e+07
S. bush	Seldom use	1 to 2	28607.4
S. bush	Seldom use	2 to 5	594545
S. bush	Seldom use	5 to 10	1.06901e+07
S. bush	S. place	>10	99827.4
S. bush	S. place	1 to 2	16635.1
S. bush	S. place	2 to 5	32903.2
S. bush	S. place	5 to 10	100973
S. bush	S. & G.	>10	11373.3
S. bush	S. & G.	0 to 0,5	13576.3
S. bush	S. & G.	1 to 2	146770
S. bush	S. & G.	2 to 5	86945.9
S. bush	S. & G.	0,5 to 1	38160.9
S. bush	S. & G.	5 to 10	160776
Water	H & C	>10	8.3383e+07
Water	H & C	0 to 0,5	1.0526e+06
Water	H & C	1 to 2	1.50161e+06
Water	H & C	2 to 5	6.93885e+06
Water	H & C	0,5 to 1	493828
Water	H & C	5 to 10	3.75836e+07
Water	H. croc.	>10	2.33645e+07
Water	H. croc.	0 to 0,5	1.03887e+06
Water	H. croc.	1 to 2	1.2035e+06
Water	H. croc.	2 to 5	5.33794e+06
Water	H. croc.	0,5 to 1	493828
Water	H. croc.	5 to 10	4.227e+06
Water	Fishing	>10	5.68771e+07
Water	Fishing	1 to 2	292741
Water	Fishing	2 to 5	1.59301e+06
Water	Fishing	5 to 10	3.33268e+07
Water	G. place	>10	5.45041e+06
Water	G. place	1 to 2	275934
Water	G. place	2 to 5	918686
Water	G. place	5 to 10	5.20818e+06
Water	Seldom use	>10	9.08873e+07
Water	Seldom use	2 to 5	4055.06
Water	Seldom use	5 to 10	3.98021e+06
Water	S. place	>10	1.66051e+06
Water	S. place	1 to 2	275934
Water	S. place	2 to 5	918686
Water	S. place	5 to 10	5.20818e+06
Water	S. & G.	>10	16661.1
Water	S. & G.	0 to 0,5	32127.6
Water	S. & G.	1 to 2	72289.8
Water	S. & G.	2 to 5	128222
Water	S. & G.	0,5 to 1	42324.5
Water	S. & G.	5 to 10	155457
Beach	F. & H. croc.	1 to 2	67589.3
Beach	F. & H. croc.	2 to 5	50980.3
Beach	Seldom use	>10	41700
Beach	Seldom use	1 to 2	699.481
Beach	Seldom use	2 to 5	8591.11
Beach	Seldom use	5 to 10	256168
Beach	S. & G.	>10	82051.4
Beach	S. & G.	0 to 0,5	49310.5
Beach	S. & G.	1 to 2	48783
Beach	S. & G.	2 to 5	118565
Beach	S. & G.	0,5 to 1	39265.4
Beach	S. & G.	5 to 10	122441
HDV	F. & H. croc.	>10	3.76268e+07
HDV	F. & H. croc.	0 to 0,5	95655.4
HDV	F. & H. croc.	1 to 2	1.0386e+06
HDV	F. & H. croc.	2 to 5	4.54545e+06
HDV	F. & H. croc.	0,5 to 1	278944
HDV	F. & H. croc.	5 to 10	8.17011e+06
HDV	H & C	>10	2.82435e+07
HDV	H & C	0 to 0,5	86889.5
HDV	H & C	1 to 2	1.17587e+06
HDV	H & C	2 to 5	4.87166e+06
HDV	H & C	0,5 to 1	288990
HDV	H & C	5 to 10	5.23419e+06
HDV	Seldom use	>10	1.94173e+08
HDV	Seldom use	1 to 2	50505.9
HDV	Seldom use	2 to 5	2.62301e+06
HDV	Seldom use	0,5 to 1	8.66395
HDV	Seldom use	5 to 10	1.01966e+07
HDV	S. place	>10	1.40204e+07
HDV	S. place	2 to 5	147140
HDV	S. place	5 to 10	963786
HDV	S. & G.	>10	4.21028e+07
HDV	S. & G.	0 to 0,5	282002
HDV	S. & G.	1 to 2	636800
HDV	S. & G.	2 to 5	1.15756e+06
HDV	S. & G.	0,5 to 1	287512
HDV	S. & G.	5 to 10	1.13837e+06
HDV	Timber ext.	>10	3.70788e+06
HDV	Timber ext.	2 to 5	67700.5
HDV	Timber ext.	5 to 10	162715
LDV	F. & H. croc.	>10	9.34278e+06
LDV	F. & H. croc.	0 to 0,5	365380
LDV	F. & H. croc.	1 to 2	3.7873e+06
LDV	F. & H. croc.	2 to 5	7.35939e+06
LDV	F. & H. croc.	0,5 to 1	1.27628e+06
LDV	F. & H. croc.	5 to 10	8.17877e+06
LDV	H & C	>10	1.23147e+07
LDV	H & C	0 to 0,5	364697
LDV	H & C	1 to 2	5.14804e+06
LDV	H & C	2 to 5	1.38679e+07
LDV	H & C	0,5 to 1	1.3547e+06
LDV	H & C	5 to 10	1.1854e+07
LDV	Seldom use	>10	1.15004e+08
LDV	Seldom use	1 to 2	439701
LDV	Seldom use	2 to 5	1.13213e+07
LDV	Seldom use	0,5 to 1	11.395
LDV	Seldom use	5 to 10	4.90563e+07
LDV	S. place	>10	3.10273e+06
LDV	S. place	2 to 5	982577
LDV	S. place	5 to 10	3.40483e+06
LDV	S. & G.	>10	1.70937e+07
LDV	S. & G.	0 to 0,5	422178
LDV	S. & G.	1 to 2	3.18621e+06
LDV	S. & G.	2 to 5	1.07319e+07
LDV	S. & G.	0,5 to 1	1.05035e+06
LDV	S. & G.	5 to 10	7.92694e+06
LDV	Timber ext.	>10	144095
LDV	Timber ext.	2 to 5	140172
LDV	Timber ext.	5 to 10	282149
Mangrove	F. & H. croc.	>10	1.66529e+07
Mangrove	F. & H. croc.	0 to 0,5	52526.6
Mangrove	F. & H. croc.	1 to 2	1.55664e+06
Mangrove	F. & H. croc.	2 to 5	2.82408e+07
Mangrove	F. & H. croc.	0,5 to 1	528188
Mangrove	F. & H. croc.	5 to 10	6.21304e+07
Mangrove	H & C	>10	1.34984e+07
Mangrove	H & C	0 to 0,5	51015.4
Mangrove	H & C	1 to 2	1.60812e+06
Mangrove	H & C	2 to 5	2.72442e+07
Mangrove	H & C	0,5 to 1	672995
Mangrove	H & C	5 to 10	5.10242e+07
Mangrove	Seldom use	>10	6.47205e+06
Mangrove	Seldom use	2 to 5	711044
Mangrove	Seldom use	5 to 10	5.78788e+06
Mangrove	S. place	>10	2.65178e+06
Mangrove	S. place	2 to 5	104630
Mangrove	S. place	5 to 10	4.81907e+06
Mangrove	S. & G.	>10	509258
Mangrove	S. & G.	0 to 0,5	41101.6
Mangrove	S. & G.	1 to 2	571626
Mangrove	S. & G.	2 to 5	1.0616e+06
Mangrove	S. & G.	0,5 to 1	169943
Mangrove	S. & G.	5 to 10	760958
Mangrove	Timber ext.	>10	73824.9
Mangrove	Timber ext.	2 to 5	211796
Mangrove	Timber ext.	5 to 10	350774
Marsh	F. & H. croc.	>10	2.31682e+06
Marsh	Seldom use	>10	134897
MDV	F. & H. croc.	>10	1.01396e+07
MDV	F. & H. croc.	0 to 0,5	199814
MDV	F. & H. croc.	1 to 2	1.17859e+06
MDV	F. & H. croc.	2 to 5	3.10683e+06
MDV	F. & H. croc.	0,5 to 1	428487
MDV	F. & H. croc.	5 to 10	8.71442e+06
MDV	H & C	>10	2.50189e+07
MDV	H & C	0 to 0,5	199814
MDV	H & C	1 to 2	2.51381e+06
MDV	H & C	2 to 5	9.4432e+06
MDV	H & C	0,5 to 1	460780
MDV	H & C	5 to 10	1.46724e+07
MDV	Seldom use	>10	1.12386e+08
MDV	Seldom use	1 to 2	60964.9
MDV	Seldom use	2 to 5	6.47467e+06
MDV	Seldom use	5 to 10	5.37304e+07
MDV	S. place	>10	1.90053e+06
MDV	S. place	2 to 5	768682
MDV	S. place	5 to 10	4.19554e+06
MDV	S. & G.	>10	2.02854e+07
MDV	S. & G.	0 to 0,5	274433
MDV	S. & G.	1 to 2	1.49865e+06
MDV	S. & G.	2 to 5	6.99294e+06
MDV	S. & G.	0,5 to 1	390363
MDV	S. & G.	5 to 10	8.79688e+06
MDV	Timber ext.	>10	804211
MDV	Timber ext.	2 to 5	128816
MDV	Timber ext.	5 to 10	392534
Other	F. & H. croc.	>10	222958
Other	F. & H. croc.	5 to 10	729031
Other	H & C	2 to 5	18225
Other	H & C	5 to 10	99810.4
Other	Seldom use	>10	1.61068e+06
Other	Seldom use	5 to 10	265194
Other	S. & G.	>10	578771
Other	S. & G.	2 to 5	36900
Settlement	F. & H. croc.	0 to 0,5	101157
Settlement	H & C	0 to 0,5	101157
Settlement	S. & G.	>10	17719.1
Settlement	S. & G.	0 to 0,5	124152
Settlement	Settlement	>10	105061
Settlement	Settlement	0 to 0,5	127252
S. bush	F. & H. croc.	>10	7.88176e+06
S. bush	F. & H. croc.	0 to 0,5	30217.5
S. bush	F. & H. croc.	1 to 2	148910
S. bush	F. & H. croc.	2 to 5	2.55261e+06
S. bush	F. & H. croc.	0,5 to 1	67148.2
S. bush	F. & H. croc.	5 to 10	1.69082e+06
S. bush	H & C	>10	459289
S. bush	H & C	0 to 0,5	28795.5
S. bush	H & C	1 to 2	116379
S. bush	H & C	2 to 5	2.40349e+06
S. bush	H & C	0,5 to 1	66194.5
S. bush	H & C	5 to 10	1.33514e+06
S. bush	Seldom use	>10	6.33775e+06
S. bush	Seldom use	1 to 2	528.688
S. bush	Seldom use	2 to 5	234046
S. bush	Seldom use	0,5 to 1	8.12298
S. bush	Seldom use	5 to 10	1.32602e+06
S. bush	S. place	>10	429153
S. bush	S. place	2 to 5	585.169
S. bush	S. place	5 to 10	165840
S. bush	S. & G.	>10	329728
S. bush	S. & G.	0 to 0,5	95523.4
S. bush	S. & G.	1 to 2	73629.7
S. bush	S. & G.	2 to 5	21983.3
S. bush	S. & G.	0,5 to 1	16694
S. bush	S. & G.	5 to 10	60277.4
S. bush	Timber ext.	5 to 10	8838.69
Water	F. & H. croc.	>10	1.83291e+08
Water	F. & H. croc.	0 to 0,5	858773
Water	F. & H. croc.	1 to 2	2.09877e+06
Water	F. & H. croc.	2 to 5	1.11395e+07
Water	F. & H. croc.	0,5 to 1	798708
Water	F. & H. croc.	5 to 10	1.95802e+07
Water	H & C	>10	3.471e+06
Water	H & C	0 to 0,5	47883.6
Water	H & C	1 to 2	227422
Water	H & C	2 to 5	1.92219e+06
Water	H & C	0,5 to 1	118461
Water	H & C	5 to 10	3.67211e+06
Water	Seldom use	>10	1.83849e+07
Water	Seldom use	2 to 5	44391
Water	Seldom use	5 to 10	3.87511e+06
Water	S. place	>10	8.98231e+06
Water	S. place	2 to 5	87429.5
Water	S. place	5 to 10	676691
Water	S. & G.	>10	796063
Water	S. & G.	0 to 0,5	152235
Water	S. & G.	1 to 2	545142
Water	S. & G.	2 to 5	1.27624e+06
Water	S. & G.	0,5 to 1	225687
Water	S. & G.	5 to 10	540357
Water	Timber ext.	>10	322037
Water	Timber ext.	2 to 5	324804
Water	Timber ext.	5 to 10	325856

## Sheet: Java
Java (Lebak/Karanganyar)
LC RS	LU	Distance settlement	AREA_SQM
Farm	Chilli Farm	0 to 0,5	448.044
Farm	Chilli Farm	0,5 to 1	1801.14
Farm	C. timber	0 to 0,5	383.14
Farm	C. timber	0,5 to 1	3169.15
Farm	Intercropping	0 to 0,5	383.14
Farm	Intercropping	0,5 to 1	3169.15
HDV	Agriculture	0 to 0,5	60853.3
HDV	Agriculture	1 to 2	134327
HDV	Agriculture	0,5 to 1	179376
HDV	C. NTFP	0 to 0,5	815316
HDV	C. NTFP	1 to 2	24388.7
HDV	C. NTFP	0,5 to 1	96685.9
HDV	C. timber	0 to 0,5	939503
HDV	C. timber	1 to 2	24388.7
HDV	C. timber	0,5 to 1	97668.9
HDV	Fishing	0 to 0,5	19181.6
HDV	Hunting	0 to 0,5	815316
HDV	Hunting	1 to 2	24388.7
HDV	Hunting	0,5 to 1	96685.9
HDV	Intercropping	0 to 0,5	231543
HDV	Intercropping	0,5 to 1	7380.36
HDV	Pine sapping	0 to 0,5	107357
HDV	Pine sapping	0,5 to 1	6397.29
LDV	Agriculture	0 to 0,5	26898.3
LDV	Agriculture	1 to 2	2835.21
LDV	Agriculture	0,5 to 1	93514.7
LDV	C. NTFP	0 to 0,5	35821.9
LDV	C. NTFP	1 to 2	1478.16
LDV	C. NTFP	0,5 to 1	64215.5
LDV	C. timber	0 to 0,5	35821.9
LDV	C. timber	1 to 2	1478.16
LDV	C. timber	0,5 to 1	66557
LDV	Hunting	0 to 0,5	35821.9
LDV	Hunting	1 to 2	1478.16
LDV	Hunting	0,5 to 1	64215.5
LDV	Intercropping	0 to 0,5	17424.9
LDV	Intercropping	0,5 to 1	44411.3
LDV	Pine sapping	0 to 0,5	17424.9
LDV	Pine sapping	0,5 to 1	42069.8
MDV	Agriculture	0 to 0,5	136131
MDV	Agriculture	1 to 2	35985.3
MDV	Agriculture	0,5 to 1	130570
MDV	Chilli Farm	0 to 0,5	288.287
MDV	Chilli Farm	0,5 to 1	3446.96
MDV	C. NTFP	0 to 0,5	351049
MDV	C. NTFP	1 to 2	1588.78
MDV	C. NTFP	0,5 to 1	103062
MDV	C. timber	0 to 0,5	1.01664e+06
MDV	C. timber	1 to 2	1588.78
MDV	C. timber	0,5 to 1	308848
MDV	Hunting	0 to 0,5	351049
MDV	Hunting	1 to 2	1588.78
MDV	Hunting	0,5 to 1	103062
MDV	Intercropping	0 to 0,5	888495
MDV	Intercropping	0,5 to 1	327433
MDV	Pine sapping	0 to 0,5	222899
MDV	Pine sapping	0,5 to 1	121648
Paddy field	Agriculture	0 to 0,5	302190
Paddy field	Agriculture	1 to 2	378200
Paddy field	Agriculture	0,5 to 1	768508
Paddy field	Chilli Farm	0,5 to 1	50.5095
Paddy field	C. NTFP	0 to 0,5	168248
Paddy field	C. NTFP	1 to 2	28331.5
Paddy field	C. NTFP	0,5 to 1	45642.2
Paddy field	C. timber	0 to 0,5	207841
Paddy field	C. timber	1 to 2	28331.5
Paddy field	C. timber	0,5 to 1	48516.8
Paddy field	Fishing	0 to 0,5	2534.3
Paddy field	Hunting	0 to 0,5	168248
Paddy field	Hunting	1 to 2	24596.6
Paddy field	Hunting	0,5 to 1	45642.2
Paddy field	Intercropping	0 to 0,5	42090.5
Paddy field	Intercropping	0,5 to 1	2877.85
Paddy field	Pine sapping	0 to 0,5	2496.7
Paddy field	Pine sapping	0,5 to 1	3.19381
River	River	1 to 2	33293.1
River	River	0,5 to 1	10021.9
Settlement	Settlement	0 to 0,5	232560
Water	Fishing	0 to 0,5	8774.26
HDV	Agricullture	0,5 to 1	0.512034
HDV	C. NTFP	0 to 0,5	4422.58
HDV	C. NTFP	0,5 to 1	36776.4
HDV	C. timber	0 to 0,5	4422.58
HDV	C. timber	0,5 to 1	20845.3
HDV	Intercropping	0,5 to 1	15931.1
HDV	Rubber tapping	0,5 to 1	15931.1
LDV	Agricullture	0 to 0,5	140484
LDV	Agricullture	1 to 2	80673.5
LDV	Agricullture	0,5 to 1	92259.5
LDV	C. NTFP	0 to 0,5	242893
LDV	C. NTFP	1 to 2	70492.4
LDV	C. NTFP	0,5 to 1	167571
LDV	C. timber	0 to 0,5	179139
LDV	C. timber	0,5 to 1	97167.4
LDV	Intercropping	0 to 0,5	63753.1
LDV	Intercropping	1 to 2	70492.4
LDV	Intercropping	0,5 to 1	70404.1
LDV	Rubber tapping	0 to 0,5	63753.1
LDV	Rubber tapping	1 to 2	70492.4
LDV	Rubber tapping	0,5 to 1	70404.1
MDV	Agricullture	0 to 0,5	194738
MDV	Agricullture	1 to 2	26018.4
MDV	Agricullture	0,5 to 1	31083
MDV	C. NTFP	0 to 0,5	2.23114e+06
MDV	C. NTFP	1 to 2	93586.9
MDV	C. NTFP	0,5 to 1	287432
MDV	C. timber	0 to 0,5	2.04381e+06
MDV	C. timber	1 to 2	73458.1
MDV	C. timber	0,5 to 1	252047
MDV	Greenbelt	0 to 0,5	104981
MDV	Greenbelt	0,5 to 1	570.392
MDV	Intercropping	0 to 0,5	187336
MDV	Intercropping	1 to 2	20128.7
MDV	Intercropping	0,5 to 1	35385.6
MDV	Rubber tapping	0 to 0,5	187336
MDV	Rubber tapping	1 to 2	20128.7
MDV	Rubber tapping	0,5 to 1	35385.6
MDV	Settlement	0 to 0,5	15833.1
Paddy Field	Agricullture	0 to 0,5	650189
Paddy Field	Agricullture	1 to 2	8629.58
Paddy Field	Agricullture	0,5 to 1	52502.6
Paddy Field	C. NTFP	0 to 0,5	252623
Paddy Field	C. NTFP	1 to 2	3532.68
Paddy Field	C. NTFP	0,5 to 1	2018.13
Paddy Field	C. timber	0 to 0,5	221936
Paddy Field	C. timber	0,5 to 1	1248.36
Paddy Field	Greenbelt	0 to 0,5	3707.69
Paddy Field	Greenbelt	0,5 to 1	248.877
Paddy Field	Intercropping	0 to 0,5	30687.1
Paddy Field	Intercropping	1 to 2	3532.68
Paddy Field	Intercropping	0,5 to 1	769.77
Paddy Field	Rubber tapping	0 to 0,5	30687.1
Paddy Field	Rubber tapping	1 to 2	3532.68
Paddy Field	Rubber tapping	0,5 to 1	769.77
Paddy Field	Settlement	0 to 0,5	1630.52
River	Agricullture	0 to 0,5	2620.98
River	Agricullture	0,5 to 1	582.065
River	C. NTFP	0 to 0,5	2234.9
River	C. timber	0 to 0,5	2234.9
River	River	0 to 0,5	75633.3
River	River	0,5 to 1	7622.24
Settlement	Agricullture	0 to 0,5	966.108
Settlement	C. NTFP	0 to 0,5	30900.3
Settlement	C. timber	0 to 0,5	29953.9
Settlement	Intercropping	0 to 0,5	946.471
Settlement	Rubber tapping	0 to 0,5	946.471
Settlement	Settlement	0 to 0,5	552374
Very HDV	Agricullture	0 to 0,5	21198
Very HDV	Agricullture	1 to 2	28477.9
Very HDV	Agricullture	0,5 to 1	8038.51
Very HDV	C. NTFP	0 to 0,5	522554
Very HDV	C. NTFP	1 to 2	150405
Very HDV	C. NTFP	0,5 to 1	645221
Very HDV	C. timber	0 to 0,5	62853.3
Very HDV	C. timber	1 to 2	1132.81
Very HDV	C. timber	0,5 to 1	24265.3
Very HDV	Intercropping	0 to 0,5	459701
Very HDV	Intercropping	1 to 2	149272
Very HDV	Intercropping	0,5 to 1	620956
Very HDV	Rubber tapping	0 to 0,5	459701
Very HDV	Rubber tapping	1 to 2	149272
Very HDV	Rubber tapping	0,5 to 1	620956
Water	Agricullture	0 to 0,5	235.717
Water	Agricullture	0,5 to 1	55.5161
Water	Water	0 to 0,5	174742
Water	Water	1 to 2	2.62142e+06
Water	Water	2000-5000	1.36036e+06
Water	Water	0,5 to 1	1.18479e+06

## Sheet: Kalimantan
Kalimatan (Hulu Pengkadan/ Nanga Jemah/ Sri Wangi)
LC RS	LU	Distance settlement	AREA_SQM
HDV	Agriculture	0 to 0,5	178.257
HDV	Agriculture	1 to 2	10667.8
HDV	Agriculture	2 to 5	5075.92
HDV	C. nut	0 to 0,5	15818.3
HDV	C. nut	1 to 2	95140.5
HDV	C. nut	2 to 5	151609
HDV	C. nut	0,5 to 1	26519
HDV	C. durian	0 to 0,5	6283.92
HDV	C. durian	1 to 2	187009
HDV	C. durian	2 to 5	352326
HDV	C. durian	0,5 to 1	12846.2
HDV	C. firewood	0 to 0,5	26264.9
HDV	C. firewood	1 to 2	362796
HDV	C. firewood	2 to 5	124895
HDV	C. firewood	0,5 to 1	208265
HDV	C. NTFP	1 to 2	799818
HDV	C. NTFP	2 to 5	1.46628e+06
HDV	C. Timber	1 to 2	799818
HDV	C. Timber	2 to 5	1.50242e+06
HDV	Fallow	0 to 0,5	22.1932
HDV	Fallow	2 to 5	352.811
HDV	Fallow	0,5 to 1	4666.82
HDV	Hunting	1 to 2	173101
HDV	Hunting	2 to 5	452347
HDV	Seldom use	2 to 5	17275.1
HDV	Cattle	0 to 0,5	213.201
HDV	Cattle	0,5 to 1	143.027
HDV	R. tapping	0 to 0,5	37530.2
HDV	R. tapping	1 to 2	451730
HDV	R. tapping	2 to 5	126026
HDV	R. tapping	0,5 to 1	225037
LDV	Agriculture	0 to 0,5	54879.6
LDV	Agriculture	1 to 2	127379
LDV	Agriculture	2 to 5	23366.3
LDV	Agriculture	0,5 to 1	8920.98
LDV	C. nut	0 to 0,5	20901.8
LDV	C. nut	1 to 2	49865.4
LDV	C. nut	2 to 5	100504
LDV	C. nut	0,5 to 1	47739.5
LDV	C. durian	0 to 0,5	15977.3
LDV	C. durian	1 to 2	82884.4
LDV	C. durian	2 to 5	85428.8
LDV	C. durian	0,5 to 1	55853.4
LDV	C. firewood	0 to 0,5	332048
LDV	C. firewood	1 to 2	1.22127e+06
LDV	C. firewood	2 to 5	727192
LDV	C. firewood	0,5 to 1	575770
LDV	C. NTFP	1 to 2	20055.9
LDV	C. NTFP	2 to 5	29859
LDV	C. Timber	1 to 2	20055.9
LDV	C. Timber	2 to 5	40491.3
LDV	Fallow	0 to 0,5	6585.94
LDV	Fallow	1 to 2	1251.59
LDV	Fallow	2 to 5	1069.67
LDV	Fallow	0,5 to 1	1899.27
LDV	Fishing	0 to 0,5	194.806
LDV	Hunting	2 to 5	15323.6
LDV	Seldom use	2 to 5	37235
LDV	Cattle	0 to 0,5	15682.4
LDV	Cattle	0,5 to 1	2645.89
LDV	R. tapping	0 to 0,5	575573
LDV	R. tapping	1 to 2	1.57435e+06
LDV	R. tapping	2 to 5	755696
LDV	R. tapping	0,5 to 1	803650
MDV	Agriculture	0 to 0,5	106435
MDV	Agriculture	1 to 2	283893
MDV	Agriculture	2 to 5	72483.8
MDV	Agriculture	0,5 to 1	49963.4
MDV	C. nut	0 to 0,5	242959
MDV	C. nut	1 to 2	666914
MDV	C. nut	2 to 5	999349
MDV	C. nut	0,5 to 1	292940
MDV	C. durian	0 to 0,5	141374
MDV	C. durian	1 to 2	561965
MDV	C. durian	2 to 5	304002
MDV	C. durian	0,5 to 1	228139
MDV	C. firewood	0 to 0,5	1.1196e+06
MDV	C. firewood	1 to 2	5.72592e+06
MDV	C. firewood	2 to 5	1.992e+06
MDV	C. firewood	0,5 to 1	2.68595e+06
MDV	C. NTFP	1 to 2	578392
MDV	C. NTFP	2 to 5	649782
MDV	C. Timber	1 to 2	578392
MDV	C. Timber	2 to 5	1.04105e+06
MDV	Fallow	0 to 0,5	14355.5
MDV	Fallow	1 to 2	2909.09
MDV	Fallow	2 to 5	20841.1
MDV	Fallow	0,5 to 1	14359.8
MDV	Fishing	0 to 0,5	2592.19
MDV	Hunting	1 to 2	109305
MDV	Hunting	2 to 5	234523
MDV	Seldom use	2 to 5	37765.9
MDV	Cattle	0 to 0,5	20514.5
MDV	Cattle	0,5 to 1	10940
MDV	R. tapping	0 to 0,5	1.80617e+06
MDV	R. tapping	1 to 2	6.73494e+06
MDV	R. tapping	2 to 5	2.08519e+06
MDV	R. tapping	0,5 to 1	3.30329e+06
No V	Agriculture	0 to 0,5	79460.4
No V	Agriculture	1 to 2	145940
No V	Agriculture	2 to 5	11648.9
No V	Agriculture	0,5 to 1	19486.8
No V	C. nut	0 to 0,5	31194.2
No V	C. nut	1 to 2	52281.3
No V	C. nut	2 to 5	25950.4
No V	C. nut	0,5 to 1	36716.1
No V	C. durian	0 to 0,5	26713.6
No V	C. durian	1 to 2	43827.5
No V	C. durian	2 to 5	2725.21
No V	C. durian	0,5 to 1	18608.9
No V	C. firewood	0 to 0,5	294130
No V	C. firewood	1 to 2	447080
No V	C. firewood	2 to 5	68489.8
No V	C. firewood	0,5 to 1	235847
No V	C. NTFP	1 to 2	10040.1
No V	C. NTFP	2 to 5	13052.2
No V	C. Timber	1 to 2	10040.1
No V	C. Timber	2 to 5	25520.2
No V	Fallow	0 to 0,5	2029.55
No V	Fallow	1 to 2	10470.8
No V	Fallow	2 to 5	378.374
No V	Fallow	0,5 to 1	18581.9
No V	Fishing	0 to 0,5	2275.08
No V	Hunting	2 to 5	13765.5
No V	Cattle	0 to 0,5	13119.7
No V	Cattle	0,5 to 1	3390.2
No V	R. tapping	0 to 0,5	453119
No V	R. tapping	1 to 2	576049
No V	R. tapping	2 to 5	85412.4
No V	R. tapping	0,5 to 1	415021
Other	C. nut	2 to 5	16714.2
Other	C. durian	1 to 2	31973.1
Other	C. firewood	1 to 2	34854.3
Other	C. firewood	2 to 5	24546.8
Other	C. NTFP	1 to 2	31973.4
Other	C. Timber	1 to 2	31973.4
Other	Hunting	1 to 2	31973.4
Other	Hunting	2 to 5	31652.3
Other	Seldom use	2 to 5	1677.91
Other	R. tapping	1 to 2	34854.3
Other	R. tapping	2 to 5	24546.8
Settlement	Settlement	0 to 0,5	101187
Water	Agriculture	0 to 0,5	3012.12
Water	C. nut	1 to 2	1434.35
Water	C. durian	1 to 2	1434.35
Water	C. firewood	0 to 0,5	55.5487
Water	C. firewood	1 to 2	1434.35
Water	C. NTFP	2 to 5	1595.88
Water	C. Timber	2 to 5	1595.88
Water	Fishing	0 to 0,5	4104.05
Water	R. tapping	0 to 0,5	55.5487
Water	R. tapping	1 to 2	1434.35
HDV	Agriculture	0 to 0,5	54074.7
HDV	Agriculture	1 to 2	11185.4
HDV	Agriculture	2 to 5	32459.8
HDV	Agriculture	0,5 to 1	9271.41
HDV	Agriculture	5 to 10	4500.92
HDV	C. nut	1 to 2	825295
HDV	C. nut	2 to 5	950337
HDV	C. nut	5 to 10	1.44443e+06
HDV	C. durian	1 to 2	993474
HDV	C. durian	2 to 5	513112
HDV	C. durian	0,5 to 1	376597
HDV	C. durian	5 to 10	1.30136e+06
HDV	C. firewood	0 to 0,5	63505.1
HDV	C. firewood	1 to 2	39917.5
HDV	C. firewood	2 to 5	156007
HDV	C. firewood	0,5 to 1	81984.1
HDV	C. firewood	5 to 10	9056.61
HDV	C. gaharu	>10	1.14722e+07
HDV	C. gaharu	1 to 2	65.0388
HDV	C. gaharu	2 to 5	1.22679e+06
HDV	C. gaharu	5 to 10	8.57223e+06
HDV	C. NTFP	>10	2.71446e+07
HDV	C. NTFP	1 to 2	678185
HDV	C. NTFP	2 to 5	6.10503e+06
HDV	C. NTFP	5 to 10	3.13761e+07
HDV	C. nest	>10	88320.6
HDV	C. nest	5 to 10	8676.75
HDV	C. Timber	>10	1.7831e+07
HDV	C. Timber	1 to 2	678185
HDV	C. Timber	2 to 5	3.34765e+06
HDV	C. Timber	5 to 10	2.59186e+07
HDV	Fallow	0 to 0,5	10084.4
HDV	Fallow	1 to 2	223297
HDV	Fallow	2 to 5	1.86417e+06
HDV	Fallow	0,5 to 1	73050.3
HDV	Fallow	5 to 10	847154
HDV	Fishing	2 to 5	1737.98
HDV	Fishing	5 to 10	355141
HDV	Goldmining	2 to 5	83959.5
HDV	Goldmining	5 to 10	12313.3
HDV	Hunting	>10	2.78005e+07
HDV	Hunting	1 to 2	823670
HDV	Hunting	2 to 5	5.27296e+06
HDV	Hunting	5 to 10	3.37134e+07
HDV	R. tapping	0 to 0,5	65952.6
HDV	R. tapping	1 to 2	127241
HDV	R. tapping	2 to 5	176321
HDV	R. tapping	0,5 to 1	107695
HDV	R. tapping	5 to 10	17039.4
HDV	Seldom use	>10	3.89512e+07
HDV	Seldom use	1 to 2	930591
HDV	Seldom use	2 to 5	6.89022e+06
HDV	Seldom use	0,5 to 1	24596.6
HDV	Seldom use	5 to 10	2.0048e+07
LDV	Agriculture	0 to 0,5	268516
LDV	Agriculture	1 to 2	344198
LDV	Agriculture	2 to 5	252208
LDV	Agriculture	0,5 to 1	277545
LDV	Agriculture	5 to 10	88593
LDV	C. nut	1 to 2	8959.67
LDV	C. nut	2 to 5	25878.2
LDV	C. nut	5 to 10	15795.3
LDV	C. durian	1 to 2	43013.1
LDV	C. durian	2 to 5	11265.9
LDV	C. durian	0,5 to 1	30265
LDV	C. durian	5 to 10	20369.1
LDV	C. firewood	0 to 0,5	413720
LDV	C. firewood	1 to 2	458075
LDV	C. firewood	2 to 5	799407
LDV	C. firewood	0,5 to 1	565919
LDV	C. firewood	5 to 10	127411
LDV	C. gaharu	>10	13341.2
LDV	C. gaharu	2 to 5	3586.18
LDV	C. gaharu	5 to 10	54815.6
LDV	C. NTFP	>10	49008.1
LDV	C. NTFP	1 to 2	10949
LDV	C. NTFP	2 to 5	171353
LDV	C. NTFP	5 to 10	257389
LDV	C. nest	5 to 10	430.358
LDV	C. Timber	>10	37720.6
LDV	C. Timber	1 to 2	10949
LDV	C. Timber	2 to 5	15495.6
LDV	C. Timber	5 to 10	217495
LDV	Fallow	0 to 0,5	110816
LDV	Fallow	1 to 2	37974
LDV	Fallow	2 to 5	253067
LDV	Fallow	0,5 to 1	102061
LDV	Fallow	5 to 10	59120.5
LDV	Fishing	5 to 10	2434.58
LDV	Goldmining	2 to 5	9162.56
LDV	Goldmining	5 to 10	497.041
LDV	Hunting	>10	49008.1
LDV	Hunting	1 to 2	51462.6
LDV	Hunting	2 to 5	148753
LDV	Hunting	5 to 10	269455
LDV	R. tapping	0 to 0,5	440766
LDV	R. tapping	1 to 2	1.28602e+06
LDV	R. tapping	2 to 5	1.22187e+06
LDV	R. tapping	0,5 to 1	874406
LDV	R. tapping	5 to 10	255470
LDV	Seldom use	>10	63693.9
LDV	Seldom use	1 to 2	98864.6
LDV	Seldom use	2 to 5	144872
LDV	Seldom use	0,5 to 1	11747.6
LDV	Seldom use	5 to 10	238088
MDV	Agriculture	0 to 0,5	702237
MDV	Agriculture	1 to 2	369838
MDV	Agriculture	2 to 5	669702
MDV	Agriculture	0,5 to 1	589570
MDV	Agriculture	5 to 10	303008
MDV	C. nut	1 to 2	868270
MDV	C. nut	2 to 5	1.66449e+06
MDV	C. nut	5 to 10	1.40706e+06
MDV	C. durian	1 to 2	1.04781e+06
MDV	C. durian	2 to 5	788872
MDV	C. durian	0,5 to 1	336113
MDV	C. durian	5 to 10	1.48321e+06
MDV	C. firewood	0 to 0,5	695002
MDV	C. firewood	1 to 2	484442
MDV	C. firewood	2 to 5	2.28602e+06
MDV	C. firewood	0,5 to 1	1.01292e+06
MDV	C. firewood	5 to 10	413328
MDV	C. gaharu	>10	4.69779e+06
MDV	C. gaharu	1 to 2	143.704
MDV	C. gaharu	2 to 5	1.19367e+06
MDV	C. gaharu	5 to 10	7.64548e+06
MDV	C. NTFP	>10	1.45372e+07
MDV	C. NTFP	1 to 2	604234
MDV	C. NTFP	2 to 5	8.71959e+06
MDV	C. NTFP	5 to 10	3.52224e+07
MDV	C. nest	>10	11758.8
MDV	C. nest	5 to 10	42605.1
MDV	C. Timber	>10	1.0894e+07
MDV	C. Timber	1 to 2	604234
MDV	C. Timber	2 to 5	3.94435e+06
MDV	C. Timber	5 to 10	3.11338e+07
MDV	Fallow	0 to 0,5	216655
MDV	Fallow	1 to 2	1.02262e+06
MDV	Fallow	2 to 5	6.14153e+06
MDV	Fallow	0,5 to 1	353759
MDV	Fallow	5 to 10	2.08366e+06
MDV	Fishing	2 to 5	19190.1
MDV	Fishing	5 to 10	312861
MDV	Goldmining	2 to 5	167514
MDV	Goldmining	5 to 10	27564.1
MDV	Hunting	>10	1.47223e+07
MDV	Hunting	1 to 2	1.34789e+06
MDV	Hunting	2 to 5	9.28672e+06
MDV	Hunting	5 to 10	3.78239e+07
MDV	R. tapping	0 to 0,5	737152
MDV	R. tapping	1 to 2	1.93456e+06
MDV	R. tapping	2 to 5	2.73283e+06
MDV	R. tapping	0,5 to 1	1.74745e+06
MDV	R. tapping	5 to 10	498786
MDV	Seldom use	>10	2.68437e+07
MDV	Seldom use	1 to 2	1.47742e+06
MDV	Seldom use	2 to 5	1.01906e+07
MDV	Seldom use	0,5 to 1	50007.4
MDV	Seldom use	5 to 10	2.85876e+07
No V	Agriculture	0 to 0,5	297842
No V	Agriculture	1 to 2	106201
No V	Agriculture	2 to 5	53635.8
No V	Agriculture	0,5 to 1	173943
No V	Agriculture	5 to 10	40304.8
No V	C. nut	1 to 2	59926.5
No V	C. nut	2 to 5	14918.3
No V	C. nut	5 to 10	2725.46
No V	C. durian	1 to 2	3632.28
No V	C. durian	0,5 to 1	29060.6
No V	C. durian	5 to 10	4599.32
No V	C. firewood	0 to 0,5	161432
No V	C. firewood	1 to 2	91017.7
No V	C. firewood	2 to 5	52417.1
No V	C. firewood	0,5 to 1	118130
No V	C. gaharu	>10	1291.74
No V	C. gaharu	2 to 5	6420.32
No V	C. gaharu	5 to 10	12576.9
No V	C. NTFP	>10	25964.4
No V	C. NTFP	1 to 2	35173.3
No V	C. NTFP	2 to 5	12914.5
No V	C. NTFP	5 to 10	112064
No V	C. Timber	>10	24960.2
No V	C. Timber	1 to 2	35173.3
No V	C. Timber	2 to 5	3853.55
No V	C. Timber	5 to 10	102135
No V	Fallow	0 to 0,5	26425.2
No V	Fallow	1 to 2	36573.2
No V	Fallow	2 to 5	13547.3
No V	Fallow	0,5 to 1	127902
No V	Fallow	5 to 10	12897.9
No V	Fishing	5 to 10	286.891
No V	Goldmining	2 to 5	11968.2
No V	Goldmining	5 to 10	3961.17
No V	Hunting	>10	25964.4
No V	Hunting	1 to 2	73668.7
No V	Hunting	2 to 5	25124.6
No V	Hunting	5 to 10	125638
No V	R. tapping	0 to 0,5	171361
No V	R. tapping	1 to 2	314675
No V	R. tapping	2 to 5	76137.9
No V	R. tapping	0,5 to 1	203978
No V	R. tapping	5 to 10	92386.9
No V	Seldom use	>10	22808.7
No V	Seldom use	1 to 2	3206.14
No V	Seldom use	2 to 5	37056.4
No V	Seldom use	0,5 to 1	3902.41
No V	Seldom use	5 to 10	32887.5
Other	C. gaharu	>10	3.84851e+06
Other	C. NTFP	>10	6.21273e+06
Other	C. NTFP	2 to 5	4992.89
Other	C. NTFP	5 to 10	150505
Other	C. nest	>10	5082.99
Other	C. Timber	>10	2.54055e+06
Other	C. Timber	2 to 5	4992.89
Other	C. Timber	5 to 10	148468
Other	Fallow	2 to 5	1657.77
Other	Hunting	>10	6.47547e+06
Other	Hunting	2 to 5	4992.89
Other	Hunting	5 to 10	256941
Other	Seldom use	>10	1.35044e+07
Other	Seldom use	2 to 5	226305
Other	Seldom use	5 to 10	1.40534e+06
Settlement	Agriculture	0 to 0,5	0.433172
Settlement	C. firewood	0 to 0,5	7434.47
Settlement	R. tapping	0 to 0,5	7434.47
Settlement	Settlement	0 to 0,5	87745.6
Settlement	Seldom use	0 to 0,5	208.066
Water	Agriculture	0 to 0,5	43629.8
Water	Agriculture	2 to 5	1169.71
Water	Agriculture	0,5 to 1	6629.67
Water	C. nut	1 to 2	10551.4
Water	C. nut	2 to 5	32959.4
Water	C. nut	5 to 10	9374.37
Water	C. durian	1 to 2	53.1996
Water	C. durian	0,5 to 1	558.185
Water	C. durian	5 to 10	18992.6
Water	C. firewood	0 to 0,5	55493
Water	C. firewood	1 to 2	6132.38
Water	C. firewood	2 to 5	1290.96
Water	C. firewood	0,5 to 1	23609
Water	C. gaharu	>10	3249.2
Water	C. gaharu	2 to 5	6388.32
Water	C. gaharu	5 to 10	18094.2
Water	C. NTFP	>10	134910
Water	C. NTFP	1 to 2	7635.49
Water	C. NTFP	2 to 5	26273.1
Water	C. NTFP	5 to 10	171257
Water	C. Timber	>10	134910
Water	C. Timber	1 to 2	7635.49
Water	C. Timber	2 to 5	17843.6
Water	C. Timber	5 to 10	166810
Water	Fallow	0 to 0,5	3692.17
Water	Fallow	1 to 2	5264.62
Water	Fallow	2 to 5	44135.9
Water	Fallow	0,5 to 1	409.865
Water	Fallow	5 to 10	17955.9
Water	Fishing	5 to 10	2887.75
Water	Goldmining	2 to 5	13091.5
Water	Goldmining	5 to 10	6612.62
Water	Hunting	>10	134910
Water	Hunting	1 to 2	12900.1
Water	Hunting	2 to 5	50820.9
Water	Hunting	5 to 10	189040
Water	R. tapping	0 to 0,5	59621.7
Water	R. tapping	1 to 2	21753
Water	R. tapping	2 to 5	1290.96
Water	R. tapping	0,5 to 1	34507.4
Water	Seldom use	1 to 2	1837.1
Water	Seldom use	2 to 5	17630.8
Water	Seldom use	0,5 to 1	409.516
Water	Seldom use	5 to 10	44056.6
HDV	Agriculture	0 to 0,5	825.393
HDV	Agriculture	1 to 2	3684.99
HDV	Agriculture	2 to 5	48960.7
HDV	Agriculture	0,5 to 1	0.058619
HDV	C. durian	2 to 5	1.5477e+06
HDV	C. durian	5 to 10	155134
HDV	C. firewood	0 to 0,5	35356.1
HDV	C. firewood	1 to 2	49008.3
HDV	C. firewood	2 to 5	185009
HDV	C. firewood	0,5 to 1	38344.2
HDV	C. NTFP	1 to 2	39515.5
HDV	C. NTFP	2 to 5	3.87848e+06
HDV	C. NTFP	5 to 10	1.68285e+06
HDV	C. tengkawang	0 to 0,5	12011.2
HDV	C. tengkawang	1 to 2	39011.2
HDV	C. tengkawang	2 to 5	2.6834e+06
HDV	C. tengkawang	0,5 to 1	28696
HDV	C. tengkawang	5 to 10	759528
HDV	C. Timber	1 to 2	39515.5
HDV	C. Timber	2 to 5	3.8776e+06
HDV	C. Timber	5 to 10	1.68285e+06
HDV	Fallow	2 to 5	74359.3
HDV	Fallow	5 to 10	3679.17
HDV	Fishing	0 to 0,5	32762
HDV	Fishing	1 to 2	11751.1
HDV	Fishing	0,5 to 1	49069.6
HDV	Goldmining	1 to 2	4785.03
HDV	Goldmining	2 to 5	44986.4
HDV	Goldmining	0,5 to 1	55.3974
HDV	Hunting	1 to 2	75883
HDV	Hunting	2 to 5	4.75914e+06
HDV	Hunting	0,5 to 1	4240.47
HDV	Hunting	5 to 10	2.44292e+06
HDV	Cattle	0 to 0,5	4182.06
HDV	Cattle	0,5 to 1	2736.63
HDV	R. tapping	0 to 0,5	39866.1
HDV	R. tapping	1 to 2	114923
HDV	R. tapping	2 to 5	219315
HDV	R. tapping	0,5 to 1	55722.5
HDV	Seldom use	2 to 5	586668
HDV	Seldom use	5 to 10	274162
LDV	Agriculture	0 to 0,5	84035.6
LDV	Agriculture	1 to 2	24418.7
LDV	Agriculture	2 to 5	75917.4
LDV	Agriculture	0,5 to 1	77822
LDV	C. durian	2 to 5	229095
LDV	C. durian	5 to 10	8761.54
LDV	C. firewood	0 to 0,5	364526
LDV	C. firewood	1 to 2	434968
LDV	C. firewood	2 to 5	396315
LDV	C. firewood	0,5 to 1	669539
LDV	C. NTFP	1 to 2	123.906
LDV	C. NTFP	2 to 5	95555.3
LDV	C. NTFP	5 to 10	13332.3
LDV	C. tengkawang	0 to 0,5	8399.23
LDV	C. tengkawang	1 to 2	20823.3
LDV	C. tengkawang	2 to 5	230867
LDV	C. tengkawang	0,5 to 1	13167.9
LDV	C. tengkawang	5 to 10	14855.2
LDV	C. Timber	1 to 2	123.906
LDV	C. Timber	2 to 5	95692.1
LDV	C. Timber	5 to 10	13332.3
LDV	Fallow	2 to 5	83334.4
LDV	Fishing	0 to 0,5	36524.3
LDV	Fishing	1 to 2	2052.52
LDV	Fishing	0,5 to 1	17556.5
LDV	Goldmining	1 to 2	7989.95
LDV	Goldmining	2 to 5	1312.46
LDV	Goldmining	0,5 to 1	60.5798
LDV	Hunting	1 to 2	206911
LDV	Hunting	2 to 5	301318
LDV	Hunting	0,5 to 1	52304.4
LDV	Hunting	5 to 10	37892.6
LDV	Cattle	0 to 0,5	10317.4
LDV	Cattle	0,5 to 1	8106
LDV	R. tapping	0 to 0,5	652464
LDV	R. tapping	1 to 2	1.08547e+06
LDV	R. tapping	2 to 5	752907
LDV	R. tapping	0,5 to 1	1.38498e+06
LDV	Seldom use	2 to 5	9734.57
LDV	Seldom use	5 to 10	717.2
MDV	Agriculture	0 to 0,5	42883.7
MDV	Agriculture	1 to 2	91575.2
MDV	Agriculture	2 to 5	267802
MDV	Agriculture	0,5 to 1	25662.9
MDV	C. durian	2 to 5	2.26795e+06
MDV	C. durian	5 to 10	596456
MDV	C. firewood	0 to 0,5	493563
MDV	C. firewood	1 to 2	1.00408e+06
MDV	C. firewood	2 to 5	1.80373e+06
MDV	C. firewood	0,5 to 1	774327
MDV	C. NTFP	1 to 2	30349.3
MDV	C. NTFP	2 to 5	4.59384e+06
MDV	C. NTFP	5 to 10	2.32532e+06
MDV	C. tengkawang	0 to 0,5	36305.7
MDV	C. tengkawang	1 to 2	103482
MDV	C. tengkawang	2 to 5	2.65809e+06
MDV	C. tengkawang	0,5 to 1	93487.2
MDV	C. tengkawang	5 to 10	1.19795e+06
MDV	C. Timber	1 to 2	30349.3
MDV	C. Timber	2 to 5	4.59495e+06
MDV	C. Timber	5 to 10	2.32532e+06
MDV	Fallow	2 to 5	319524
MDV	Fallow	5 to 10	1572.54
MDV	Fishing	0 to 0,5	142202
MDV	Fishing	1 to 2	31830.1
MDV	Fishing	0,5 to 1	125070
MDV	Goldmining	1 to 2	51989.4
MDV	Goldmining	2 to 5	26906.3
MDV	Goldmining	0,5 to 1	646.743
MDV	Hunting	1 to 2	561033
MDV	Hunting	2 to 5	6.89718e+06
MDV	Hunting	0,5 to 1	87233
MDV	Hunting	5 to 10	4.06322e+06
MDV	Cattle	0 to 0,5	13471.5
MDV	Cattle	0,5 to 1	9282.96
MDV	R. tapping	0 to 0,5	720103
MDV	R. tapping	1 to 2	3.00183e+06
MDV	R. tapping	2 to 5	2.41773e+06
MDV	R. tapping	0,5 to 1	1.32303e+06
MDV	Seldom use	2 to 5	1.1792e+06
MDV	Seldom use	5 to 10	437212
No V	Agriculture	0 to 0,5	92157.6
No V	Agriculture	1 to 2	44472.9
No V	Agriculture	2 to 5	74702.7
No V	Agriculture	0,5 to 1	79965.7
No V	C. durian	2 to 5	143.445
No V	C. firewood	0 to 0,5	56810.6
No V	C. firewood	1 to 2	67890
No V	C. firewood	2 to 5	42173.9
No V	C. firewood	0,5 to 1	97855.3
No V	C. NTFP	1 to 2	40.1055
No V	C. NTFP	2 to 5	7989.76
No V	C. tengkawang	0 to 0,5	9010.27
No V	C. tengkawang	1 to 2	7492.37
No V	C. tengkawang	2 to 5	1382.76
No V	C. tengkawang	0,5 to 1	7007.71
No V	C. Timber	1 to 2	40.1055
No V	C. Timber	2 to 5	7989.76
No V	Fallow	2 to 5	550.524
No V	Fishing	0 to 0,5	51027.7
No V	Fishing	1 to 2	7695.36
No V	Fishing	0,5 to 1	9426.38
No V	Goldmining	1 to 2	32032.4
No V	Goldmining	2 to 5	5563.27
No V	Goldmining	0,5 to 1	484.139
No V	Hunting	1 to 2	52110
No V	Hunting	2 to 5	8583.22
No V	Hunting	0,5 to 1	17295.4
No V	Hunting	5 to 10	143.448
No V	Cattle	0 to 0,5	30496.9
No V	Cattle	0,5 to 1	4545.03
No V	R. tapping	0 to 0,5	167428
No V	R. tapping	1 to 2	109128
No V	R. tapping	2 to 5	171056
No V	R. tapping	0,5 to 1	246706
No V	Seldom use	2 to 5	143.444
Other	Hunting	5 to 10	11446.9
Settlement	Fishing	0 to 0,5	2655.99
Settlement	Settlement	0 to 0,5	91014.6
Water	Agriculture	0 to 0,5	1712.81
Water	Agriculture	2 to 5	338.111
Water	C. durian	2 to 5	451.679
Water	C. firewood	0 to 0,5	21561.6
Water	C. firewood	1 to 2	16256.2
Water	C. firewood	2 to 5	489.991
Water	C. firewood	0,5 to 1	18552.6
Water	C. NTFP	1 to 2	343.021
Water	C. NTFP	2 to 5	5906.99
Water	C. tengkawang	0 to 0,5	4729.07
Water	C. tengkawang	1 to 2	4031.21
Water	C. tengkawang	2 to 5	1612.47
Water	C. tengkawang	0,5 to 1	14159.2
Water	C. Timber	1 to 2	343.021
Water	C. Timber	2 to 5	5906.99
Water	Fishing	0 to 0,5	25005.7
Water	Fishing	1 to 2	14924.5
Water	Fishing	0,5 to 1	22794.3
Water	Goldmining	1 to 2	6438.29
Water	Goldmining	2 to 5	3785.24
Water	Hunting	1 to 2	15612.3
Water	Hunting	2 to 5	6735.04
Water	Hunting	0,5 to 1	3688.44
Water	Cattle	0 to 0,5	3400.99
Water	Cattle	0,5 to 1	1320.91
Water	R. tapping	0 to 0,5	23292.9
Water	R. tapping	1 to 2	24933.7
Water	R. tapping	2 to 5	489.991
Water	R. tapping	0,5 to 1	21121.9

[truncated: 3 more sheets: JAVA ------ , PAPUA --------, KALIMANTAN ----]
